# Supplementary material for: COVID-19 vaccine acceptance and perceived risk among pregnant and non-pregnant adults in Cameroon, Africa
Source: PLoS One. 2022 Sep 13;17(9):e0274541. doi: 10.1371/journal.pone.0274541 (PMC9469991; doi:10.1371/journal.pone.0274541)
Supplement: S2 File — (XLSX) [file pone.0274541.s002.xlsx]

## Sheet: Covid Survey Minimal Dataset 1
SURVEY NUMBER	AGE_CAT	Over30	GENDER	LOCATION	EDUCATION.COMBINED	PREGNANT	Q2	Q2.FILL	Q2.COMORBIDITY	Q3	Q4	Q5	Q5A	Q6	Q7	Q8	Q9	Q10	Q11	Q11A	Q12	Q12A	Q12B	Q12B.FILL	Q12B.INTERPRETATION	Q13	Q14	Q14.COMBINED	Q15	Q15.CHILD	Q15.COMBINED	Q16	Q16.COMBINED	Q17	Q17.COMBINED	Q18	Q18.COMPONENT	Q18.MECHANISM	Q18.SAFETY	Q18.COMPANY	Q18.OTHER	Q19	Q19.1	Q19.SM1	Q19.SMX	Q19.2	Q19.3	Q19.OTHER	Q19.SM
B110	17-29	FALSE	F	MUTENGENE	SECONDARY	N	N			Y	Y	N		N	N	N	N	Y	N		Y	Y	N			Y	B	YES/MAYBE	B	NA		B	YES/MAYBE	A	YES/MAYBE	A	YES	NO	NO	NO		A.I.G	A	0	0	I	G		FALSE
B112	30-39	TRUE	F	LIMBE	SECONDARY	N	N			Y	N	N		N	N	N	N	Y	Y	Y	Y	UNSURE	N			N	D	NO/NOT SURE	D	D	NO/NOT SURE	D	NO/NOT SURE	B	YES/MAYBE	A	YES	NO	NO	NO		I.G.A	I	0	0	G	A		FALSE
B130	17-29	FALSE	F	LIMBE	UNIVERSITY	Y	N			Y	Y	N		N	N	N	N	Y	Y	Y	Y	UNSURE	N			N	C	NO/NOT SURE	C	C	NO/NOT SURE	B	YES/MAYBE	A	YES/MAYBE	A	YES	NO	NO	NO		H.A.G	H	1	1	A	G		TRUE
B133	17-29	FALSE	F	MUTENGENE	UNIVERSITY	N	N			Y	Y	N		N	N	Y	Y	Y	Y	Y	Y	UNSURE	N			N	D	NO/NOT SURE	D	D	NO/NOT SURE	B	YES/MAYBE	A	YES/MAYBE	A	YES	NO	NO	NO		B.A.D	B	0	0	A	D		FALSE
B143	40-49	TRUE	F	MUTENGENE	NONE/PRIMARY	N	N			Y	N	N		N	N	N	N	Y	Y	Y	Y	Y	N			Y	A	YES/MAYBE	A	A	YES/MAYBE	C	NO/NOT SURE	A	YES/MAYBE	A	YES	NO	NO	NO		A	A	0	0				FALSE
B20	30-39	TRUE	F	BUEA	NONE/PRIMARY	Y	N			Y	N	N		N	N	N	N	Y	Y	Y	Y	UNSURE	N			N	D	NO/NOT SURE	D	D	NO/NOT SURE	A	YES/MAYBE	B	YES/MAYBE	A	YES	NO	NO	NO		A,B,I	A	0	0	B	I		FALSE
B24	50+	TRUE	M	BUEA	SECONDARY	N	N			Y	Y	N		Y	Y	Y	Y	N	Y	Y	Y	UNSURE	Y	BLINDNESS	Neurological Effects	N	D	NO/NOT SURE	D	D	NO/NOT SURE	A	YES/MAYBE	A	YES/MAYBE	C	NO	NO	YES	NO		A.C.I	A	0	0	C	I		FALSE
B44	17-29	FALSE	F	BUEA	UNIVERSITY	N	Y	ARTHRITIS	Other / Not Specified	Y	Y	Y	N	Y	N	N	N	Y	N		Y	N	N			Y	C	NO/NOT SURE	C	NA		B	YES/MAYBE	B	YES/MAYBE	A	YES	NO	NO	NO		H.A.F	H	1	1	A	F		TRUE
E121	30-39	TRUE	F	YAOUNDE	UNIVERSITY	Y	N			Y	Y	N		Y	N	Y	Y	Y	Y	Y	Y	Y	Y	COAGULATION	Thrombosis	Y	C	NO/NOT SURE	C	C	NO/NOT SURE	C	NO/NOT SURE	B	YES/MAYBE	C	NO	NO	YES	NO		A,H,G	A	0	1	H	G		TRUE
B87	17-29	FALSE	M	BUEA	SECONDARY	N	N			Y	N	N		N	N	N	N	Y	N		Y	N	N			Y	D	NO/NOT SURE	D	NA		A	YES/MAYBE	A	YES/MAYBE	A	YES	NO	NO	NO		A.C.I	A	0	0	C	I		FALSE
E226	17-29	FALSE	F	YAOUNDE	UNIVERSITY	N	N			Y	Y	N		N	N	N	Y	N	Y	N	Y	Y	Y	SEIZURES	Neurological Effects	Y	B	YES/MAYBE	B	B	YES/MAYBE	B	YES/MAYBE	C	NO/NOT SURE	C	NO	NO	YES	NO		A,C,F	A	0	0	C	F		FALSE
E108	17-29	FALSE	F	YAOUNDE	SECONDARY	Y	N			Y	Y	N	N	N	N	N	Y	Y	Y	N	N	Y	NA			Y	A	YES/MAYBE	A	A	YES/MAYBE	A	YES/MAYBE	A	YES/MAYBE	A	YES	NO	NO	NO		B,F,A	B	0	0	F	A		FALSE
E111	30-39	TRUE	F	YAOUNDE	NONE/PRIMARY	Y	N			Y	Y	N		N	N	Y	Y	Y	Y	Y	N		NA			N	D	NO/NOT SURE	D	D	NO/NOT SURE	B	YES/MAYBE	B	YES/MAYBE	A	YES	NO	NO	NO		A,B,F	A	0	0	B	F		FALSE
E122	17-29	FALSE	F	YAOUNDE	UNIVERSITY	Y	N			Y	Y	N		N	N	N	N	N	Y	Y	Y	Y	N			N	A	YES/MAYBE	B	B	YES/MAYBE	B	YES/MAYBE	C	NO/NOT SURE	A	YES	NO	NO	NO		A,C,F	A	0	0	C	F		FALSE
E123	17-29	FALSE	F	YAOUNDE	SECONDARY	Y	N			Y	Y	N		N	N	Y	Y	N	Y	N	Y	Y	N			Y	B	YES/MAYBE	B	B	YES/MAYBE	B	YES/MAYBE	C	NO/NOT SURE	A	YES	NO	NO	NO		A,B,C	A	0	0	B	C		FALSE
E124	17-29	FALSE	F	YAOUNDE	SECONDARY	Y	N			Y	Y	N		N	N	Y	Y	Y	Y	Y	N		NA			Y	A	YES/MAYBE	A	A	YES/MAYBE	A	YES/MAYBE	A	YES/MAYBE	A	YES	NO	NO	NO		A,F,G	A	0	0	F	G		FALSE
E131	17-29	FALSE	F	YAOUNDE	UNIVERSITY	N	N			Y	N	N		N	N	N	N	N	N		Y	N	NA			N	D	NO/NOT SURE	D	NA		D	NO/NOT SURE	B	YES/MAYBE	A	YES	NO	NO	NO		A,E,H	A	0	1	E	H	UNSPECIFIED	TRUE
E132	40-49	TRUE	F	YAOUNDE	SECONDARY	N	N			Y	N	N		N	N	N	N	N	Y	N	Y	N	NA			N	D	NO/NOT SURE	D	D	NO/NOT SURE	D	NO/NOT SURE	D	NO/NOT SURE	A	YES	NO	NO	NO		B,E,G	B	0	0	E	G	UNSPECIFIED	FALSE
E136	17-29	FALSE	F	YAOUNDE	UNIVERSITY	N	N			Y	Y	N		Y	N	Y	Y	Y	N		Y	N	NA			Y	C	NO/NOT SURE	C	NA		C	NO/NOT SURE	B	YES/MAYBE	A	YES	NO	NO	NO		A,F,H	A	0	1	F	H		TRUE
E138	30-39	TRUE	M	YAOUNDE	SECONDARY	N	N			Y	Y	N		N	N	Y	Y	N	Y	Y	N		NA			Y	B	YES/MAYBE	B	B	YES/MAYBE	A	YES/MAYBE	A	YES/MAYBE	A	YES	NO	NO	NO		F,H,A	F	0	1	H	A		TRUE
E139	30-39	TRUE	F	YAOUNDE	UNIVERSITY	N	N			Y	Y	N		Y	N	N	Y	Y	Y	Y	Y	N	NA			Y	C	NO/NOT SURE	C	C	NO/NOT SURE	B	YES/MAYBE	B	YES/MAYBE	A	YES	NO	NO	NO		A,D,H	A	0	1	D	H		TRUE
E140	30-39	TRUE	F	YAOUNDE	UNIVERSITY	N	N			Y	N	N		N	N	N	N	Y	N		Y	N	NA			Y	D	NO/NOT SURE	D	NA		D	NO/NOT SURE	A	YES/MAYBE	A	YES	NO	NO	NO		A,C,F	A	0	0	C	F		FALSE
N88	30-39	TRUE	F	BAMENDA	SECONDARY	Y	N			Y	Y	N		Y	Y	Y	Y	Y	Y	Y	Y	Y	Y	DEFORMATION OF FACIAL LOOKS	Miscellaneous / Not Specified	Y	B	YES/MAYBE	B	B	YES/MAYBE	B	YES/MAYBE	B	YES/MAYBE	C	NO	NO	YES	NO		A,F,D	A	0	0	F	D		FALSE
E145	17-29	FALSE	F	YAOUNDE	UNIVERSITY	N	N			Y	N	N		N	N	N	N	N	Y	N	Y	N	NA			N	C	NO/NOT SURE	D	D	NO/NOT SURE	D	NO/NOT SURE	C	NO/NOT SURE	A	YES	NO	NO	NO		A,D,B	A	0	0	D	B		FALSE
E148	30-39	TRUE	F	YAOUNDE	UNIVERSITY	N	N			Y	Y	N		N	N	Y	Y	N	Y	N	Y	Y	N			Y	C	NO/NOT SURE	C	C	NO/NOT SURE	C	NO/NOT SURE	A	YES/MAYBE	A	YES	NO	NO	NO		H,E,A	H	1	1	E	A	UNSPECIFIED	TRUE
E152	17-29	FALSE	F	YAOUNDE	UNIVERSITY	N	N			Y	Y	N		Y	Y	Y	Y	N	Y	Y	Y	N	NA			N	D	NO/NOT SURE	D	D	NO/NOT SURE	D	NO/NOT SURE	B	YES/MAYBE	A	YES	NO	NO	NO		A,B,H	A	0	1	B	H		TRUE
E157	30-39	TRUE	M	YAOUNDE	UNIVERSITY	N	N			Y	Y	N		Y	N	Y	Y	Y	Y	Y	Y	Y	N			Y	B	YES/MAYBE	B	B	YES/MAYBE	B	YES/MAYBE	A	YES/MAYBE	A	YES	NO	NO	NO		A,F,H	A	0	1	F	H		TRUE
E159	17-29	FALSE	F	YAOUNDE	UNIVERSITY	N	N			Y	Y	Y	N	Y	Y	Y	Y	N	Y	Y	Y	N	NA			N	D	NO/NOT SURE	D	D	NO/NOT SURE	D	NO/NOT SURE	B	YES/MAYBE	A	YES	NO	NO	NO		C,A,D	C	0	0	A	D		FALSE
E166	17-29	FALSE	F	YAOUNDE	SECONDARY	N	N			Y	Y	N		N	N	Y	Y	Y	N		Y	N	N			Y	D	NO/NOT SURE	D	NA		D	NO/NOT SURE	D	NO/NOT SURE	A	YES	NO	NO	NO		A,B,C	A	0	0	B	C		FALSE
E169	40-49	TRUE	F	YAOUNDE	UNIVERSITY	N	N			Y	Y	N		N	N	Y	Y	Y	Y	Y	Y	N	NA			N	C	NO/NOT SURE	C	C	NO/NOT SURE	C	NO/NOT SURE	B	YES/MAYBE	A	YES	NO	NO	NO		F,H,A	F	0	1	H	A		TRUE
E173	17-29	FALSE	F	YAOUNDE	SECONDARY	N	N			Y	Y	N		N	N	N	N	Y	Y	Y	Y	Y	N			Y	A	YES/MAYBE	C	C	NO/NOT SURE	B	YES/MAYBE	B	YES/MAYBE	A	YES	NO	NO	NO		A,H,G	A	0	1	H	G		TRUE
E179	17-29	FALSE	F	YAOUNDE	UNIVERSITY	N	N			Y	Y	N		Y	Y	Y	Y	N	Y	N	Y	UNSURE	NA			Y	B	YES/MAYBE	B	B	YES/MAYBE	B	YES/MAYBE	B	YES/MAYBE	A	YES	NO	NO	NO		C,F,D	C	0	0	F	D		FALSE
E185	50+	TRUE	F	YAOUNDE	SECONDARY	N	Y	HIGH BLOOD PRESSURE	Cardiovascular	Y	Y	N		N	N	Y	Y	N	Y	Y	N		NA			Y	B	YES/MAYBE	B	B	YES/MAYBE	B	YES/MAYBE	B	YES/MAYBE	A	YES	NO	NO	NO		A,C,D	A	0	0	C	D		FALSE
E188	17-29	FALSE	F	YAOUNDE	NONE/PRIMARY	N	N			Y	Y	Y	N	N	N	Y	Y	N	N		Y	N	NA			N	D	NO/NOT SURE	D	NA		D	NO/NOT SURE	B	YES/MAYBE	A	YES	NO	NO	NO		A,F,G	A	0	0	F	G		FALSE
E190	30-39	TRUE	F	YAOUNDE	SECONDARY	N	Y	ASTHMA	Pulmonary	Y	Y	Y	P	Y	N	Y	Y	N	N		Y	UNSURE	NA			Y	A	YES/MAYBE	B	NA		D	NO/NOT SURE	C	NO/NOT SURE	A	YES	NO	NO	NO		A,F,I	A	0	0	F	I		FALSE
E205	17-29	FALSE	F	YAOUNDE	UNIVERSITY	N	N			N	N	N		N	Y	Y	N	Y	Y	Y	N		NA			N	D	NO/NOT SURE	D	D	NO/NOT SURE	D	NO/NOT SURE	C	NO/NOT SURE	A	YES	NO	NO	NO		A,F,J	A	0	0	F	J		FALSE
E21	17-29	FALSE	F	YAOUNDE	UNIVERSITY	Y	N			Y	Y	N		Y	N	N	Y	Y	N		Y	Y	N			Y	A	YES/MAYBE	A	NA		A	YES/MAYBE	A	YES/MAYBE	A	YES	NO	NO	NO		B,C,A	B	0	0	C	A		FALSE
E210	17-29	FALSE	F	BAMENDA	SECONDARY	N	N			Y	N	N		N	N	Y	Y	Y	Y	Y	N		NA			N	D	NO/NOT SURE	D	D	NO/NOT SURE	A	YES/MAYBE	A	YES/MAYBE	A	YES	NO	NO	NO		A,B,I	A	0	0	B	I		FALSE
E213	17-29	FALSE	F	YAOUNDE	SECONDARY	N	N			N	Y	N		N	N	Y	Y	Y	N		Y	N	NA			Y	D	NO/NOT SURE	D	NA		D	NO/NOT SURE	A	YES/MAYBE	A	YES	NO	NO	NO		A,C,F	A	0	0	C	F		FALSE
E221	30-39	TRUE	F	YAOUNDE	NONE/PRIMARY	N	Y	HIV	Infectious	Y	N	N		N	Y	Y	Y	Y	Y	Y	Y	N	N			Y	D	NO/NOT SURE	D	D	NO/NOT SURE	C	NO/NOT SURE	A	YES/MAYBE	A	YES	NO	NO	NO		F,A,D	F	0	0	A	D		FALSE
E227	17-29	FALSE	F	YAOUNDE	SECONDARY	N	N			Y	N	N		N	N	N	N	Y	Y	Y	Y	N	NA			Y	D	NO/NOT SURE	D	D	NO/NOT SURE	D	NO/NOT SURE	B	YES/MAYBE	A	YES	NO	NO	NO		A,B,F	A	0	0	B	F		FALSE
E241	50+	TRUE	F	YAOUNDE	SECONDARY	N	N			Y	Y	N		N	N	N	Y	Y	Y	Y	N		NA			Y	B	YES/MAYBE	B	B	YES/MAYBE	B	YES/MAYBE	A	YES/MAYBE	A	YES	NO	NO	NO		A,D,F	A	0	0	D	F		FALSE
E254	17-29	FALSE	F	YAOUNDE	SECONDARY	N	N			Y	Y	Y	N	Y	Y	Y	Y	Y	N		Y	UNSURE	NA			N	B	YES/MAYBE	B	NA		A	YES/MAYBE	A	YES/MAYBE	A	YES	NO	NO	NO		A,C,F	A	0	0	C	F		FALSE
E41	17-29	FALSE	F	YAOUNDE	SECONDARY	Y	N			Y	Y	N		N	N	Y	Y	N	Y	N	Y	N	NA			N	D	NO/NOT SURE	D	D	NO/NOT SURE	D	NO/NOT SURE	B	YES/MAYBE	A	YES	NO	NO	NO		A,C,G	A	0	0	C	G		FALSE
E50	17-29	FALSE	F	YAOUNDE	UNIVERSITY	Y	N			Y	Y	N	N	N	N	N	Y	Y	Y	N	Y	Y	N			N	A	YES/MAYBE	A	A	YES/MAYBE	A	YES/MAYBE	A	YES/MAYBE	A	YES	NO	NO	NO		F,A,H	F	0	1	A	H		TRUE
E69	17-29	FALSE	F	YAOUNDE	SECONDARY	Y	N			Y	N	N		Y	N	Y	Y	N	Y	N	Y	Y	N			N	C	NO/NOT SURE	B	B	YES/MAYBE	A	YES/MAYBE	A	YES/MAYBE	A	YES	NO	NO	NO		A,C,D	A	0	0	C	D		FALSE
E70	17-29	FALSE	F	YAOUNDE	UNIVERSITY	Y	N			Y	N	N		N	N	N	N	N	Y	Y	Y	N	NA			N	D	NO/NOT SURE	D	D	NO/NOT SURE	B	YES/MAYBE	B	YES/MAYBE	A	YES	NO	NO	NO		A,F,H	A	0	1	F	H		TRUE
E80	17-29	FALSE	F	YAOUNDE	UNIVERSITY	Y	N			Y	N	N		N	N	Y	Y	Y	Y	Y	N		NA			N	D	NO/NOT SURE	D	D	NO/NOT SURE	D	NO/NOT SURE	D	NO/NOT SURE	A	YES	NO	NO	NO		A,C,F	A	0	0	C	F		FALSE
E89	17-29	FALSE	F	YAOUNDE	SECONDARY	Y	N			Y	Y	N		N	N	N	N	Y	Y	Y	Y	Y	N			Y	B	YES/MAYBE	D	D	NO/NOT SURE	A	YES/MAYBE	B	YES/MAYBE	A	YES	NO	NO	NO		C,A,F	C	0	0	A	F		FALSE
E99	30-39	TRUE	F	YAOUNDE	NONE/PRIMARY	Y	N			Y	N	N		N	N	N	N	Y	Y	Y	N		NA			N	D	NO/NOT SURE	B	B	YES/MAYBE	C	NO/NOT SURE	A	YES/MAYBE	A	YES	NO	NO	NO		A,G,F	A	0	0	G	F		FALSE
M1	30-39	TRUE	F	DOUALA	NONE/PRIMARY	N	Y	HIV	Infectious	Y	N	N		N	N	N	N	N	Y	Y	Y	N	N			Y	D	NO/NOT SURE	D	D	NO/NOT SURE	D	NO/NOT SURE	C	NO/NOT SURE	A	YES	NO	NO	NO		I,A,G	I	0	0	A	G		FALSE
M103	30-39	TRUE	F	DOUALA	SECONDARY	Y	N			Y	Y	N		N	N	N	Y	N	Y	Y	Y	N	N			N	D	NO/NOT SURE	D	D	NO/NOT SURE	C	NO/NOT SURE	C	NO/NOT SURE	A	YES	NO	NO	NO		F,A,G	F	0	0	A	G		FALSE
E73	30-39	TRUE	F	YAOUNDE	UNIVERSITY	Y	N			Y	N	N		N	N	N	N	N	Y	N	Y	N	Y	PARALYSIS	Neurological Effects	Y	C	NO/NOT SURE	C	C	NO/NOT SURE	C	NO/NOT SURE	B	YES/MAYBE	D	NO	NO	NO	YES		C,A,F	C	0	0	A	F		FALSE
M107	30-39	TRUE	F	DOUALA	SECONDARY	Y	N			Y	Y	N		N	N	Y	Y	N	Y	N	Y	N	N			Y	D	NO/NOT SURE	C	C	NO/NOT SURE	B	YES/MAYBE	A	YES/MAYBE	A	YES	NO	NO	NO		F,H,E	F	0	1	H	E	UNSPECIFIED	TRUE
N22	17-29	FALSE	F	BAMENDA	UNIVERSITY	Y	Y	ASTHMA	Pulmonary	Y	Y	Y	N	N	N	Y	Y	Y	Y	Y	Y	N	Y	REDUCES LIFESPAN	Long Term Side Effects	Y	D	NO/NOT SURE	D	D	NO/NOT SURE	D	NO/NOT SURE	C	NO/NOT SURE	E, EFFECTIVENESS OF THE VACCINE	NO	NO	NO	NO	EFFECTIVENESS OF THE VACCINE	A,C,G	A	0	0	C	G		FALSE
M22	30-39	TRUE	M	DOUALA	SECONDARY	N	N			Y	Y	Y	N	Y	Y	N	N	Y	N		Y	Y	Y	THE VACCIN IS FOR DISTRUCTION	Miscellaneous / Not Specified	N	D	NO/NOT SURE	D	NA		A	YES/MAYBE	C	NO/NOT SURE	E, HEALTH PERSONNELS SHOULD PRESENT THEIR COVID VACCIN CARDS TO PATIENTS	NO	NO	NO	NO	HEALTH PERSONNELS SHOULD PRESENT THEIR COVID VACCINE CARDS TO PATIENTS	A,C,F	A	0	0	C	F		FALSE
M115	30-39	TRUE	F	DOUALA	SECONDARY	Y	N			Y	Y	N		Y	N	Y	Y	N	Y	Y	Y	N	N			N	C	NO/NOT SURE	C	C	NO/NOT SURE	A	YES/MAYBE	B	YES/MAYBE	A	YES	NO	NO	NO		F,A,C	F	0	0	A	C		FALSE
M12	30-39	TRUE	F	DOUALA	SECONDARY	Y	Y	ANEMIA	Other / Not Specified	Y	N	N	N	N	N	Y	Y	Y	Y	Y	Y	N	N			Y	D	NO/NOT SURE	D	D	NO/NOT SURE	D	NO/NOT SURE	C	NO/NOT SURE	A	YES	NO	NO	NO		C,I,H	C	0	1	I	H		TRUE
M126	17-29	FALSE	F	DOUALA	UNIVERSITY	Y	N			Y	Y	N		N	N	Y	Y	Y	Y	Y	Y	N	N			Y	B	YES/MAYBE	C	C	NO/NOT SURE	A	YES/MAYBE	C	NO/NOT SURE	A	YES	NO	NO	NO		A,H,C	A	0	1	H	C		TRUE
M127	17-29	FALSE	F	DOUALA	NONE/PRIMARY	Y	N			Y	N	N		N	N	N	N	Y	Y	NA	N		NA			N	D	NO/NOT SURE	D	D	NO/NOT SURE	D	NO/NOT SURE	C	NO/NOT SURE	A	YES	NO	NO	NO		A,G,J	A	0	0	G	J		FALSE
M129	17-29	FALSE	F	DOUALA	UNIVERSITY	Y	N			Y	N	N		N	N	N	N	Y	N		Y	N	N			N	D	NO/NOT SURE	D	NA		D	NO/NOT SURE	D	NO/NOT SURE	A	YES	NO	NO	NO		C,F,A	C	0	0	F	A		FALSE
E48	17-29	FALSE	F	YAOUNDE	UNIVERSITY	Y	N			Y	N	N		N	N	N	N	Y	N		Y	N	Y	CAUSES PARALYSIS AND REDUCE LIFESPAN	Neurological Effects	Y	D	NO/NOT SURE	D	NA		D	NO/NOT SURE	C	NO/NOT SURE							A,H,F	A	0	1	H	F		TRUE
B125	17-29	FALSE	F	MUTENGENE	SECONDARY	Y	N			Y	Y	Y	N	N	N	Y	Y	Y	Y	Y	Y	N	Y	PARALYSIS	Neurological Effects	N	D	NO/NOT SURE	D	D	NO/NOT SURE	B	YES/MAYBE	D	NO/NOT SURE							A.H.G	A	0	1	H	G		TRUE
M144	30-39	TRUE	F	DOUALA	UNIVERSITY	Y	N			Y	N	N		N	N	N	N	N	Y	N	Y	N	N			N	C	NO/NOT SURE	C	C	NO/NOT SURE	C	NO/NOT SURE	C	NO/NOT SURE	A	YES	NO	NO	NO		F,A,G	F	0	0	A	G		FALSE
B161	17-29	FALSE	F	DOUALA	UNIVERSITY	Y	N			Y	N	N		N	N	N	N	Y	Y	Y	Y	UNSURE	Y	BLEEDING	Thrombosis	Y	D	NO/NOT SURE	D	D	NO/NOT SURE	D	NO/NOT SURE	C	NO/NOT SURE							A.F.H	A	0	1	F	H		TRUE
B89	50+	TRUE	M	MUTENGENE	NONE/PRIMARY	N	Y	TB	Pulmonary	Y	Y	Y	N	N	N	N	N	Y	Y	Y	Y	UNSURE	Y	PARALYSIS	Neurological Effects	N	C	NO/NOT SURE	C	C	NO/NOT SURE	A	YES/MAYBE	C	NO/NOT SURE							A	A	0	0				FALSE
N105	30-39	TRUE	M	BAMENDA	UNIVERSITY	N	N			Y	Y	Y	N	N	N	N	N	Y	Y	Y	Y	N	Y	IMPLANTATION OF MICROCHIPS	Supernatural Reactions	Y	D	NO/NOT SURE	D	D	NO/NOT SURE	A	YES/MAYBE	D	NO/NOT SURE							A,I,H	A	0	1	I	H		TRUE
M155	17-29	FALSE	F	DOUALA	UNIVERSITY	N	N			Y	N	N		N	N	N	N	Y	N		N		NA			Y	D	NO/NOT SURE	B	NA		C	NO/NOT SURE	A	YES/MAYBE	A	YES	NO	NO	NO		A,J,E	A	0	0	J	E	UNSPECIFIED	FALSE
M158	40-49	TRUE	M	DOUALA	SECONDARY	N	N			Y	Y	N		Y	N	Y	Y	N	Y	N	Y	Y	N			Y	B	YES/MAYBE	B	B	YES/MAYBE	C	NO/NOT SURE	A	YES/MAYBE	A	YES	NO	NO	NO		C,B,H	C	0	1	B	H		TRUE
M159	40-49	TRUE	M	DOUALA	SECONDARY	N	Y	HEART DISEASE	Cardiovascular	Y	Y	N		N	N	Y	Y	Y	Y	Y	N		NA			N	D	NO/NOT SURE	D	D	NO/NOT SURE	A	YES/MAYBE	A	YES/MAYBE	A	YES	NO	NO	NO		A,H,I	A	0	1	H	I		TRUE
M160	40-49	TRUE	M	DOUALA	UNIVERSITY	N	N			Y	Y	Y	NA	Y	N	Y	Y	N	Y	N	Y	N	N			Y	B	YES/MAYBE	B	B	YES/MAYBE	B	YES/MAYBE	A	YES/MAYBE	A	YES	NO	NO	NO		A,C,F	A	0	0	C	F		FALSE
M163	30-39	TRUE	F	DOUALA	SECONDARY	N	N			Y	Y	N		Y	Y	Y	Y	Y	Y	N	Y	Y	N			N	A	YES/MAYBE	A	A	YES/MAYBE	A	YES/MAYBE	A	YES/MAYBE	A	YES	NO	NO	NO		C,G,F	C	0	0	G	F		FALSE
M166	17-29	FALSE	F	DOUALA	UNIVERSITY	N	N			Y	Y	N		N	N	Y	Y	N	N		Y	N	N			N	B	YES/MAYBE	B	NA		B	YES/MAYBE	A	YES/MAYBE	A	YES	NO	NO	NO		C,A,F	C	0	0	A	F		FALSE
M168	17-29	FALSE	F	DOUALA	NONE/PRIMARY	N	N			Y	Y	N		N	N	N	N	N	N		N	N	N			N	C	NO/NOT SURE	C	NA		C	NO/NOT SURE	C	NO/NOT SURE	A	YES	NO	NO	NO		A,I,D	A	0	0	I	D		FALSE
N106	40-49	TRUE	M	BAMENDA	UNIVERSITY	N	N			Y	N	N		N	N	N	Y	Y	Y	Y	Y	N	Y	IT CAN CAUSE HARM	Illness	Y	D	NO/NOT SURE	D	D	NO/NOT SURE	D	NO/NOT SURE	D	NO/NOT SURE							F,A,H	F	0	1	A	H		TRUE
M17	17-29	FALSE	F	DOUALA	UNIVERSITY	Y	N			Y	Y	N		Y	N	Y	Y	N	Y	N	Y	N	N			Y	C	NO/NOT SURE	C	C	NO/NOT SURE	A	YES/MAYBE	A	YES/MAYBE	A	YES	NO	NO	NO		H,D,G	H	1	1	D	G		TRUE
M170	17-29	FALSE	F	DOUALA	SECONDARY	N	Y	HEART DISEASE	Cardiovascular	Y	N	N		N	N	Y	Y	Y	N		Y	N	N			N	D	NO/NOT SURE	D	NA		D	NO/NOT SURE	B	YES/MAYBE	A	YES	NO	NO	NO		F,C,A	F	0	0	C	A		FALSE
M174	50+	TRUE	F	DOUALA	NONE/PRIMARY	N	N	OTHER PROBLEM		Y	Y	N		N	N	N	Y	Y	Y	Y	Y	UNSURE	N			Y	D	NO/NOT SURE	D	D	NO/NOT SURE	D	NO/NOT SURE	C	NO/NOT SURE	A	YES	NO	NO	NO		A,H,I	A	0	1	H	I		TRUE
B8	30-39	TRUE	F	BUEA	UNIVERSITY	Y	N			Y	Y	N		Y	N	Y	Y	Y	Y	Y	Y	N	Y	ANAPHILACTIC SHOCK AND DEATH	Allergic Reaction/Shock	Y	D	NO/NOT SURE	D	D	NO/NOT SURE	A	YES/MAYBE	C	NO/NOT SURE	A,B,C,D	YES	YES	YES	YES		A,F,E	A	0	0	F	E	UNSPECIFIED	FALSE
M176	40-49	TRUE	F	DOUALA		N	N			N	Y	N		Y	Y	N	N	N	N		N		NA			Y	D	NO/NOT SURE	D	NA		A	YES/MAYBE	B	YES/MAYBE	A	YES	NO	NO	NO		A,F,G	A	0	0	F	G		FALSE
M178	17-29	FALSE	F	DOUALA	UNIVERSITY	N	N			Y	Y	N		N	Y	Y	Y	Y	N		Y	N	N			N	D	NO/NOT SURE	D	NA		B	YES/MAYBE	B	YES/MAYBE	A	YES	NO	NO	NO		B,A,H	B	0	1	A	H		TRUE
M179	17-29	FALSE	F	DOUALA	SECONDARY	N	N			Y	Y	N		N	Y	N	Y	N	Y	N	Y	Y	N			N	A	YES/MAYBE	A	A	YES/MAYBE	C	NO/NOT SURE	A	YES/MAYBE	A	YES	NO	NO	NO		B,A,C	B	0	0	A	C		FALSE
M183	40-49	TRUE	F	DOUALA	NONE/PRIMARY	N	N			Y	N	N	N	N	N	Y	Y	N	Y	N	Y	Y	N			Y	B	YES/MAYBE	B	B	YES/MAYBE	A	YES/MAYBE	A	YES/MAYBE	A	YES	NO	NO	NO		A,H,D	A	0	1	H	D		TRUE
B34	30-39	TRUE	F	MUTENGENE	UNIVERSITY	N	N			Y	Y	Y	N	Y	Y	N	Y	Y	Y	Y	Y	N	Y	ANAPHILACTIC SHOCK AND DEATH	Allergic Reaction/Shock	Y	D	NO/NOT SURE	D	D	NO/NOT SURE	C	NO/NOT SURE	B	YES/MAYBE	A.B.C.D	YES	YES	YES	YES		G.A.H	G	0	1	A	H		TRUE
M186	50+	TRUE	F	DOUALA	NONE/PRIMARY	N	N			Y	Y	N		N	N	Y	Y	N	Y	Y	Y	Y	N			Y	C	NO/NOT SURE	B	B	YES/MAYBE	A	YES/MAYBE	B	YES/MAYBE	A	YES	NO	NO	NO		A,F,I	A	0	0	F	I		FALSE
M191	30-39	TRUE	M	DOUALA	UNIVERSITY	N	Y	NA	Other / Not Specified	Y	Y	Y	N	Y	N	N	Y	N	N		Y	N	Y	CHANGE IN BODY COMPOSITION	Miscellaneous / Not Specified	N	D	NO/NOT SURE	D	NA		D	NO/NOT SURE	B	YES/MAYBE	A	YES	NO	NO	NO		G,I,H	G	0	1	I	H		TRUE
M19	17-29	FALSE	F	DOUALA	NONE/PRIMARY	Y	N			Y	Y	N		N	N	Y	Y	Y	Y	Y	N		NA			N	B	YES/MAYBE	C	C	NO/NOT SURE	A	YES/MAYBE	B	YES/MAYBE	A	YES	NO	NO	NO		A,C,B	A	0	0	C	B		FALSE
M224	30-39	TRUE	F	DOUALA	UNIVERSITY	N	N			Y	Y	N		N	N	Y	Y	Y	Y	Y	Y	Y	Y	IT HAS SECONDARY EFFECTS	Long Term Side Effects	N	B	YES/MAYBE	C	C	NO/NOT SURE	C	NO/NOT SURE	A	YES/MAYBE	A	YES	NO	NO	NO		A,F,B	A	0	0	F	B		FALSE
M63	17-29	FALSE	F	DOUALA	UNIVERSITY	Y	N			Y	Y	N		N	N	N	Y	Y	Y	Y	Y	N	Y	STOMAC COMPLICATIONS	Miscellaneous / Not Specified	Y	C	NO/NOT SURE	C	C	NO/NOT SURE	C	NO/NOT SURE	C	NO/NOT SURE	A	YES	NO	NO	NO		B,A,D	B	0	0	A	D		FALSE
M194	30-39	TRUE	F	DOUALA	SECONDARY	N	Y	HIGH BLOOD PRESSURE	Cardiovascular	Y	Y	N		Y	N	N	N	Y	N		Y	N	N			N	D	NO/NOT SURE	D	NA		C	NO/NOT SURE	C	NO/NOT SURE	A	YES	NO	NO	NO		A,D,F	A	0	0	D	F		FALSE
M67	17-29	FALSE	F	MAMFE	SECONDARY	Y	N			Y	Y	Y	N	N	N	N	N	N	Y	N	Y	N	Y	CAUSES HARM	Illness	Y	D	NO/NOT SURE	D	D	NO/NOT SURE	D	NO/NOT SURE	B	YES/MAYBE	A	YES	NO	NO	NO		A,F,C	A	0	0	F	C		FALSE
M2	17-29	FALSE	M	DOUALA	UNIVERSITY	N	Y	ANEMIA	Other / Not Specified	Y	Y	N		Y	Y	Y	Y	Y	N		Y	N	N			N	C	NO/NOT SURE	NA	NA		B	YES/MAYBE	A	YES/MAYBE	A	YES	NO	NO	NO		A,F,H	A	0	1	F	H		TRUE
M102	17-29	FALSE	F	DOUALA	SECONDARY	Y	N			Y	Y	N		N	N	Y	Y	Y	Y	Y	Y	N	Y	CAUSE HARM	Illness	N	C	NO/NOT SURE	D	D	NO/NOT SURE	B	YES/MAYBE	B	YES/MAYBE	B	NO	YES	NO	NO		A,C,H	A	0	1	C	H		TRUE
M18	30-39	TRUE	F	DOUALA	SECONDARY	Y	N			Y	Y	Y	N	N	Y	Y	Y	N	Y	N	Y	Y	Y	CAUSES HEALTH PROBLEM	Long Term Side Effects	Y	D	NO/NOT SURE	D	D	NO/NOT SURE	D	NO/NOT SURE	C	NO/NOT SURE	B	NO	YES	NO	NO		A,D,C	A	0	0	D	C		FALSE
M203	30-39	TRUE	F	DOUALA	NONE/PRIMARY	Y	N			Y	N	N		N	N	N	N	N	Y	Y	Y	N	N			Y	A	YES/MAYBE	A	A	YES/MAYBE	A	YES/MAYBE	A	YES/MAYBE	A	YES	NO	NO	NO		A,I,G	A	0	0	I	G		FALSE
M208	17-29	FALSE	F	DOUALA	SECONDARY	N	N			Y	Y	N		Y	Y	N	Y	N	Y	Y	Y	UNSURE	N			N	A	YES/MAYBE	C	C	NO/NOT SURE	C	NO/NOT SURE	B	YES/MAYBE	A	YES	NO	NO	NO		A,C,G	A	0	0	C	G		FALSE
N27	17-29	FALSE	F	BAMENDA	UNIVERSITY	Y	N			Y	Y	Y	N	Y	Y	Y	Y	Y	Y	Y	Y	Y	Y	INCREASE IN HEART RATE	Long Term Side Effects	Y	C	NO/NOT SURE	D	D	NO/NOT SURE	A	YES/MAYBE	B	YES/MAYBE	C	NO	NO	YES	NO		A,C,H	A	0	1	C	H		TRUE
M205	17-29	FALSE	F	DOUALA	UNIVERSITY	N	N			N	N	N		N	N	N	N	N	N		Y	N	Y	CAUSES HARM	Illness	N	D	NO/NOT SURE	D	NA		D	NO/NOT SURE	D	NO/NOT SURE	E	NO	NO	NO	NO		A,G,H	A	0	1	G	H		TRUE
M20	30-39	TRUE	F	DOUALA	SECONDARY	Y	N			Y	Y	N		N	N	Y	Y	Y	Y	Y	Y	Y	Y	IT CAUSES SHOCK	Allergic Reaction/Shock	Y	D	NO/NOT SURE	D	D	NO/NOT SURE	A	YES/MAYBE	B	YES/MAYBE	A	YES	NO	NO	NO		A,G,J	A	0	0	G	J		FALSE
M229	40-49	TRUE	M	DOUALA	NONE/PRIMARY	N	N			Y	N	Y	N	N	N	Y	Y	N	Y	Y	Y	Y	Y	IT CAUSES SHOCK	Allergic Reaction/Shock	N	A	YES/MAYBE	D	D	NO/NOT SURE	D	NO/NOT SURE	B	YES/MAYBE	A	YES	NO	NO	NO		A,F,H	A	0	1	F	H		TRUE
M222	30-39	TRUE	F	DOUALA	NONE/PRIMARY	N	Y	HIV	Infectious	Y	N	N		N	N	N	N	Y	Y	Y	N		NA			N	A	YES/MAYBE	A	A	YES/MAYBE	A	YES/MAYBE	A	YES/MAYBE	A	YES	NO	NO	NO		A,G,F	A	0	0	G	F		FALSE
N136	17-29	FALSE	M	BAMENDA	SECONDARY	N	N			Y	Y	Y	N	Y	N	N	Y	Y	N		Y	Y	Y	SHOCK, CARDIAC ARREST	Allergic Reaction/Shock	Y	D	NO/NOT SURE	D	NA		D	NO/NOT SURE	B	YES/MAYBE	ABC	YES	YES	YES	NO		A,B,C	A	0	0	B	C		FALSE
M226	40-49	TRUE	M	DOUALA	NONE/PRIMARY	N	N			Y	Y	N		N	N	Y	Y	N	Y	Y	Y	N	N			N	C	NO/NOT SURE	B	B	YES/MAYBE	B	YES/MAYBE	C	NO/NOT SURE	A	YES	NO	NO	NO		H,G,F	H	1	1	G	F		TRUE
N142	17-29	FALSE	F	BAMENDA	UNIVERSITY	N	N			Y	Y	N		Y	N	N	Y	Y	N		Y	N	Y	ANAPHYLACTIC SHOCK	Allergic Reaction/Shock	Y	B	YES/MAYBE	C	NA		B	YES/MAYBE	A	YES/MAYBE	ABCD	YES	YES	YES	YES		A,H,B	A	0	1	H	B		TRUE
M233	40-49	TRUE	M	DOUALA	SECONDARY	N	N			Y	Y	N		N	N	N	N	N	Y	Y	Y	UNSURE	N			N	D	NO/NOT SURE	D	D	NO/NOT SURE	D	NO/NOT SURE	B	YES/MAYBE	A	YES	NO	NO	NO		A,F,H	A	0	1	F	H		TRUE
M235	40-49	TRUE	F	DOUALA	NONE/PRIMARY	N	N			Y	Y	N		Y	Y	Y	Y	N	Y	Y	Y	Y	N			Y	A	YES/MAYBE	A	A	YES/MAYBE	D	NO/NOT SURE	D	NO/NOT SURE	A	YES	NO	NO	NO		A,C,D	A	0	0	C	D		FALSE
M236	40-49	TRUE	F	DOUALA	SECONDARY	N	N			Y	Y	N		N	N	Y	Y	N	Y	N	Y	Y	N			Y	B	YES/MAYBE	C	C	NO/NOT SURE	B	YES/MAYBE	C	NO/NOT SURE	A	YES	NO	NO	NO		A,G,H	A	0	1	G	H		TRUE
M240	40-49	TRUE	F	DOUALA	NONE/PRIMARY	N	N			Y	Y	Y	N	Y	Y	Y	Y	N	Y	Y	Y	UNSURE	N			Y	D	NO/NOT SURE	C	C	NO/NOT SURE	B	YES/MAYBE	B	YES/MAYBE	A	YES	NO	NO	NO		A,G,I	A	0	0	G	I		FALSE
M243	30-39	TRUE	F	DOUALA	SECONDARY	N	N			Y	N	N		N	N	N	N	N	Y	Y	Y	UNSURE	N			N	D	NO/NOT SURE	D	D	NO/NOT SURE	B	YES/MAYBE	C	NO/NOT SURE	A	YES	NO	NO	NO		A,G,H	A	0	1	G	H		TRUE
M244	30-39	TRUE	M	DOUALA	NONE/PRIMARY	N	N			Y	Y	Y	N	N	N	Y	Y	N	N		Y	N	N			N	B	YES/MAYBE	C	NA		C	NO/NOT SURE	B	YES/MAYBE	A	YES	NO	NO	NO		H,F,A	H	1	1	F	A		TRUE
M245	17-29	FALSE	M	DOUALA	UNIVERSITY	N	N			Y	Y	N		N	N	Y	Y	N	N		N	N	N			N	C	NO/NOT SURE	C	NA		C	NO/NOT SURE	B	YES/MAYBE	A	YES	NO	NO	NO		H,F,A	H	1	1	F	A		TRUE
M246	17-29	FALSE	F	DOUALA	SECONDARY	Y	N			Y	Y	N		N	N	Y	N	Y	Y	Y	Y	UNSURE	N			Y	D	NO/NOT SURE	D	D	NO/NOT SURE	D	NO/NOT SURE	A	YES/MAYBE	A	YES	NO	NO	NO		A,D,F	A	0	0	D	F		FALSE
M250	17-29	FALSE	F	DOUALA	UNIVERSITY	Y	N			Y	Y	N		Y	Y	Y	Y	N	N		Y	Y	N			Y	B	YES/MAYBE	NA	NA		A	YES/MAYBE	A	YES/MAYBE	A	YES	NO	NO	NO		F,C,B	F	0	0	C	B		FALSE
M251	30-39	TRUE	F	DOUALA	UNIVERSITY	Y	N			Y	Y	N		Y	N	Y	Y	N	N		Y	UNSURE	N			N	C	NO/NOT SURE	NA	NA		C	NO/NOT SURE	B	YES/MAYBE	A	YES	NO	NO	NO		H,F,G	H	1	1	F	G		TRUE
M28	50+	TRUE	M	DOUALA	UNIVERSITY	N	N			Y	Y	N		N	N	N	N	Y	Y	N	N		NA			Y	B	YES/MAYBE	B	B	YES/MAYBE	B	YES/MAYBE	B	YES/MAYBE	A	YES	NO	NO	NO		A,B,D	A	0	0	B	D		FALSE
M29	40-49	TRUE	M	DOUALA	SECONDARY	N	Y	NA	Other / Not Specified	Y	Y	N		Y	N	Y	Y	Y	Y	Y	Y	N	N			Y	C	NO/NOT SURE	C	C	NO/NOT SURE	D	NO/NOT SURE	D	NO/NOT SURE	A	YES	NO	NO	NO		B,H,D	B	0	1	H	D		TRUE
N19	17-29	FALSE	F	BAMENDA	SECONDARY	Y	N			Y	Y	N	N	N	N	N	Y	Y	N		Y	Y	Y	INCREASED RISK OF INFECTION	COVID Infection	N	D	NO/NOT SURE	D	NA		A	YES/MAYBE	A	YES/MAYBE	B	NO	YES	NO	NO		A,F,G	A	0	0	F	G		FALSE
B4	17-29	FALSE	F	TIKO	SECONDARY	Y	Y	TB	Pulmonary	Y	Y	N		N	N	Y	Y	Y	Y	Y	Y	Y	Y	INFECTION WITH THE VIRUS	COVID Infection	N	A	YES/MAYBE	A	A	YES/MAYBE	A	YES/MAYBE	A	YES/MAYBE	A	YES	NO	NO	NO		A,F,H	A	0	1	F	H		TRUE
M39	17-29	FALSE	F	DOUALA	SECONDARY	Y	N			Y	Y	N		N	N	Y	Y	Y	N		Y	N	N			Y	A	YES/MAYBE	A	NA		A	YES/MAYBE	A	YES/MAYBE	A	YES	NO	NO	NO		A,B,F	A	0	0	B	F		FALSE
M210	50+	TRUE	F	DOUALA	SECONDARY	N	N			Y	Y	Y	P	Y	Y	Y	Y	Y	Y	NA	Y	Y	Y	CAUSES COVID INFECTION	COVID Infection	Y	B	YES/MAYBE	C	C	NO/NOT SURE	B	YES/MAYBE	B	YES/MAYBE	A	YES	NO	NO	NO		A,H,I	A	0	1	H	I		TRUE
M43	30-39	TRUE	F	DOUALA	SECONDARY	Y	N			N	Y	Y	N	N	N	N	N	N	Y	N	N		NA			N	B	YES/MAYBE	C	C	NO/NOT SURE	B	YES/MAYBE	D	NO/NOT SURE	A	YES	NO	NO	NO		A,H,B	A	0	1	H	B		TRUE
M46	30-39	TRUE	F	DOUALA	SECONDARY	Y	N			N	N	Y	N	N	N	Y	Y	N	Y	N	N	N	N			N	D	NO/NOT SURE	C	C	NO/NOT SURE	B	YES/MAYBE	C	NO/NOT SURE	A	YES	NO	NO	NO		C,G,A	C	0	0	G	A		FALSE
M52	30-39	TRUE	F	DOUALA	UNIVERSITY	Y	N			Y	Y	N		N	N	Y	Y	N	Y	Y	Y	N	NA			Y	D	NO/NOT SURE	D	D	NO/NOT SURE	A	YES/MAYBE	B	YES/MAYBE	A	YES	NO	NO	NO		G,H,F	G	0	1	H	F		TRUE
M53	17-29	FALSE	F	DOUALA	SECONDARY	Y	N			Y	Y	N		N	Y	Y	Y	N	N		Y	N	N			Y	D	NO/NOT SURE	D	NA		C	NO/NOT SURE	B	YES/MAYBE	A	YES	NO	NO	NO		A,C,F	A	0	0	C	F		FALSE
M54	17-29	FALSE	F	DOUALA	SECONDARY	Y	N			Y	Y	N		N	N	Y	Y	Y	Y	Y	Y	UNSURE	NA			Y	C	NO/NOT SURE	C	C	NO/NOT SURE	B	YES/MAYBE	B	YES/MAYBE	A	YES	NO	NO	NO		A,G,I	A	0	0	G	I		FALSE
N62	17-29	FALSE	F	BAMENDA	UNIVERSITY	Y	N			Y	Y	Y	N	Y	Y	Y	Y	Y	N		Y	N	Y	THE VACCINE GIVES YOU THE VIRUS INSTEAD	COVID Infection	N	D	NO/NOT SURE	D	NA		B	YES/MAYBE	C	NO/NOT SURE	A	YES	NO	NO	NO		A,G,H	A	0	1	G	H		TRUE
M35	30-39	TRUE	F	DOUALA	UNIVERSITY	Y	Y	NA	Other / Not Specified	Y	Y	N		Y	N	Y	Y	Y	Y	Y	Y	N	Y	THE VACCIN MIGHT ALREADY BE CONTAMINATED	COVID Infection	N	D	NO/NOT SURE	D	D	NO/NOT SURE	A	YES/MAYBE	A	YES/MAYBE	A, B, D	YES	YES	NO	YES		F,G,H	F	0	1	G	H		TRUE
M128	17-29	FALSE	F	DOUALA	SECONDARY	Y	N			Y	N	N		N	N	Y	NA	Y	Y	N	Y	N	Y	INFECTION	COVID Infection	N	C	NO/NOT SURE	C	C	NO/NOT SURE	C	NO/NOT SURE	B	YES/MAYBE	B	NO	YES	NO	NO		A,B,F	A	0	0	B	F		FALSE
M21	17-29	FALSE	F	DOUALA	UNIVERSITY	Y	N			Y	Y	Y	P	Y	Y	N	N	Y	N		Y	N	Y	A DIFFERENT COVID STRENGHT CAN BE INJECTED INTO THE BODY	COVID Infection	Y	D	NO/NOT SURE	D	NA		D	NO/NOT SURE	C	NO/NOT SURE	B	NO	YES	NO	NO		D,I,A	D	0	0	I	A		FALSE
B2	17-29	FALSE	F	TIKO	UNIVERSITY	Y	N			Y	Y	N		N	N	N	Y	Y	N		Y	Y	Y	INFECTION WITH THE VIRUS	COVID Infection	Y	B	YES/MAYBE	B	NA		B	YES/MAYBE	A	YES/MAYBE	C	NO	NO	YES	NO		A,C,H	A	0	1	C	H		TRUE
M69	30-39	TRUE	F	DOUALA	SECONDARY	Y	N			N	Y	N		N	N	N	Y	Y	Y	Y	N	N	N			Y	B	YES/MAYBE	D	D	NO/NOT SURE	B	YES/MAYBE	C	NO/NOT SURE	A	YES	NO	NO	NO		A,C,H	A	0	1	C	H		TRUE
B59	30-39	TRUE	M	MUTENGENE	SECONDARY	N	N			Y	Y	N		Y	N	N	N	N	N		Y	UNSURE	Y	INFECTION WITH THE VIRUS	COVID Infection	Y	D	NO/NOT SURE	D	NA		B	YES/MAYBE	A	YES/MAYBE	C	NO	NO	YES	NO		A.H.G	A	0	1	H	G		TRUE
M74	30-39	TRUE	F	DOUALA	SECONDARY	Y	N			Y	Y	N		N	N	Y	Y	N	Y	N	Y	Y	N			Y	D	NO/NOT SURE	B	B	YES/MAYBE	C	NO/NOT SURE	D	NO/NOT SURE	A	YES	NO	NO	NO		F,D,B	F	0	0	D	B		FALSE
M78	30-39	TRUE	F	DOUALA	SECONDARY	Y	N			Y	Y	Y	NA	Y	Y	Y	Y	N	Y	N	Y	N	N			Y	D	NO/NOT SURE	D	D	NO/NOT SURE	C	NO/NOT SURE	D	NO/NOT SURE	A	YES	NO	NO	NO		G,D,F	G	0	0	D	F		FALSE
B9	30-39	TRUE	F	BUEA	UNIVERSITY	N	N			Y	Y	N		N	N	Y	Y	Y	Y	Y	Y	Y	Y	INFECTION WITH THE VIRUS	COVID Infection	Y	B	YES/MAYBE	B	B	YES/MAYBE	B	YES/MAYBE	B	YES/MAYBE	C	NO	NO	YES	NO		A,H,D	A	0	1	H	D		TRUE
M81	17-29	FALSE	F	DOUALA	SECONDARY	Y	N			Y	Y	N		N	N	N	N	N	Y	N	N	N	N			Y	A	YES/MAYBE	A	A	YES/MAYBE	A	YES/MAYBE	C	NO/NOT SURE	A	YES	NO	NO	NO		A,D,I	A	0	0	D	I		FALSE
M85	17-29	FALSE	F	DOUALA	SECONDARY	N	N			Y	Y	N		N	N	N	N	N	Y	NA	N	N	N			N	D	NO/NOT SURE	D	D	NO/NOT SURE	C	NO/NOT SURE	C	NO/NOT SURE	A	YES	NO	NO	NO		A,H,C	A	0	1	H	C		TRUE
B31	30-39	TRUE	F	SOUZA	SECONDARY	N	N			Y	N	N		N	N	Y	Y	Y	Y	Y	Y	N	Y	INFECTION WITH THE VIRUS	COVID Infection	N	D	NO/NOT SURE	D	D	NO/NOT SURE	A	YES/MAYBE	C	NO/NOT SURE							A.F.D	A	0	0	F	D		FALSE
M89	30-39	TRUE	F	DOUALA	SECONDARY	N	N			Y	Y	N		N	N	Y	Y	N	Y	Y	Y	Y	N			Y	C	NO/NOT SURE	C	C	NO/NOT SURE	B	YES/MAYBE	C	NO/NOT SURE	A	YES	NO	NO	NO		D,A,G	D	0	0	A	G		FALSE
M9	50+	TRUE	M	DOUALA	UNIVERSITY	N	N			Y	Y	N		N	N	N	N	N	Y	N	Y	N	N			N	D	NO/NOT SURE	D	D	NO/NOT SURE	A	YES/MAYBE	A	YES/MAYBE	A	YES	NO	NO	NO		A,B,D	A	0	0	B	D		FALSE
M91	17-29	FALSE	F	DOUALA	UNIVERSITY	Y	N			Y	Y	N		Y	N	N	Y	N	N		N	N	N			N	D	NO/NOT SURE	D	NA		D	NO/NOT SURE	D	NO/NOT SURE	A	YES	NO	NO	NO		D,B,H	D	0	1	B	H		TRUE
B5	30-39	TRUE	F	MUNGO	SECONDARY	Y	N			Y	Y	N		Y	Y	Y	Y	Y	Y	Y	Y	UNSURE	Y	INFECTION WITH THE VIRUS	COVID Infection	N	A	YES/MAYBE	A	A	YES/MAYBE	D	NO/NOT SURE	D	NO/NOT SURE							A,C,H	A	0	1	C	H		TRUE
B69	30-39	TRUE	F	MUTENGENE	UNIVERSITY	Y	N			Y	N	N		N	N	N	N	Y	Y	Y	Y	UNSURE	Y	DEATH	Death	N	D	NO/NOT SURE	D	D	NO/NOT SURE	B	YES/MAYBE	B	YES/MAYBE	A	YES	NO	NO	NO		E.A.G	E	0	0	A	G	UNSPECIFIED	FALSE
N111	17-29	FALSE	M	BAMENDA	UNIVERSITY	N	N			Y	Y	N		N	N	Y	Y	Y	N		Y	N	N			Y	C	NO/NOT SURE	C	NA		A	YES/MAYBE	C	NO/NOT SURE	A	YES	NO	NO	NO		H,D,F	H	1	1	D	F		TRUE
N126	17-29	FALSE	M	BAMENDA	UNIVERSITY	N	N			N	Y	Y	N	Y	N	N	N	Y	N		Y	UNSURE	N			Y	C	NO/NOT SURE	C	NA		B	YES/MAYBE	B	YES/MAYBE	A	YES	NO	NO	NO		D,B,A	D	0	0	B	A		FALSE
B92	17-29	FALSE	M	BUEA	UNIVERSITY	N	N			Y	Y	Y	P	Y	N	Y	Y	Y	N		Y	N	Y	DEATH	Death	Y	C	NO/NOT SURE	C	NA		A	YES/MAYBE	A	YES/MAYBE	A	YES	NO	NO	NO		A.C.F	A	0	0	C	F		FALSE
N3	17-29	FALSE	F	BAMENDA	SECONDARY	Y	N			Y	Y	Y	P	Y	Y	Y	N	Y	N		N		NA			NA	D	NO/NOT SURE	D	NA		A	YES/MAYBE	A	YES/MAYBE	A	YES	NO	NO	NO		A,B,F	A	0	0	B	F		FALSE
M106	17-29	FALSE	F	DOUALA	SECONDARY	Y	N			Y	Y	N		N	N	Y	Y	N	N		Y	N	Y	DEATH	Death	Y	A	YES/MAYBE	B	NA		B	YES/MAYBE	A	YES/MAYBE	A	YES	NO	NO	NO		A,D,C	A	0	0	D	C		FALSE
N86	17-29	FALSE	F	BAMENDA	SECONDARY	Y	N			Y	Y	N		N	N	Y	N	Y	N		Y	UNSURE	N			N	D	NO/NOT SURE	NA	NA		A	YES/MAYBE	A	YES/MAYBE	A	YES	NO	NO	NO		F,A,C	F	0	0	A	C		FALSE
M109	17-29	FALSE	F	DOUALA	UNIVERSITY	Y	N			Y	Y	Y	N	N	Y	Y	Y	Y	N		Y	N	Y	DEATH	Death	Y	D	NO/NOT SURE	D	NA		B	YES/MAYBE	C	NO/NOT SURE	A	YES	NO	NO	NO		D,A,F	D	0	0	A	F		FALSE
M34	17-29	FALSE	F	DOUALA	NONE/PRIMARY	Y	N			Y	Y	N		N	N	Y	Y	N	Y	N	Y	Y	N			N	B	YES/MAYBE	C	C	NO/NOT SURE	A	YES/MAYBE	A	YES/MAYBE	A, B, C	YES	YES	YES	NO		C,A,E	C	0	0	A	E	UNSPECIFIED	FALSE
M5	40-49	TRUE	M	DOUALA	UNIVERSITY	N	N			Y	Y	Y	N	Y	Y	Y	Y	N	Y	N	Y	N	N			N	C	NO/NOT SURE	C	C	NO/NOT SURE	B	YES/MAYBE	A	YES/MAYBE	A, B, C	YES	YES	YES	NO		A,D,C	A	0	0	D	C		FALSE
M130	30-39	TRUE	F	DOUALA	UNIVERSITY	Y	N			Y	Y	Y	N	Y	N	Y	Y	Y	Y	Y	Y	UNSURE	Y	DEATH	Death	Y	C	NO/NOT SURE	C	C	NO/NOT SURE	B	YES/MAYBE	A	YES/MAYBE	A	YES	NO	NO	NO		C,H,F	C	0	1	H	F		TRUE
M131	30-39	TRUE	F	DOUALA	UNIVERSITY	Y	N			Y	Y	N		N	N	N	Y	Y	Y	Y	Y	N	Y	DEATH	Death	Y	D	NO/NOT SURE	A	A	YES/MAYBE	A	YES/MAYBE	A	YES/MAYBE	A	YES	NO	NO	NO		A,H,G	A	0	1	H	G		TRUE
M50	17-29	FALSE	F	DOUALA	SECONDARY	Y	N			Y	Y	Y	N	N	N	Y	Y	N	N		Y	Y	N			N	D	NO/NOT SURE	C	NA		D	NO/NOT SURE	D	NO/NOT SURE	A, E WHAT KIND OF DOES IT CONTAIN	YES	NO	NO	NO	WHAT KIND OF DOES IT CONTAIN	F,C,A	F	0	0	C	A		FALSE
M148	17-29	FALSE	F	DOUALA	SECONDARY	Y	N			Y	N	N		N	N	N	N	N	Y	N	Y	N	Y	DEATH	Death	Y	D	NO/NOT SURE	D	D	NO/NOT SURE	D	NO/NOT SURE	D	NO/NOT SURE	A	YES	NO	NO	NO		A,C,I	A	0	0	C	I		FALSE
B16	30-39	TRUE	M	MUTENGENE	UNIVERSITY	N	N			Y	Y	Y	N	Y	N	N	N	Y	Y	Y	Y	N	N			Y	C	NO/NOT SURE	C	C	NO/NOT SURE	B	YES/MAYBE	A	YES/MAYBE	A,B,C,D	YES	YES	YES	YES		A,C,D	A	0	0	C	D		FALSE
M153	50+	TRUE	M	DOUALA	SECONDARY	N	N			Y	N	N		N	N	N	N	N	Y	Y	Y	UNSURE	Y	DEATH	Death	Y	D	NO/NOT SURE	D	D	NO/NOT SURE	B	YES/MAYBE	A	YES/MAYBE	A	YES	NO	NO	NO		H,F,C	H	1	1	F	C		TRUE
B14	30-39	TRUE	F	MUTENGENE	SECONDARY	N	N			Y	Y	Y	N	Y	N	Y	Y	Y	Y	Y	Y	N	N			Y	B	YES/MAYBE	D	D	NO/NOT SURE	D	NO/NOT SURE	B	YES/MAYBE	A,C	YES	NO	YES	NO		A,D,E	A	0	0	D	E	UNSPECIFIED	FALSE
M175	40-49	TRUE	F	DOUALA	SECONDARY	N	N			Y	N	N		N	N	N	N	Y	Y	Y	Y	N	Y	DEATH	Death	N	D	NO/NOT SURE	D	D	NO/NOT SURE	D	NO/NOT SURE	C	NO/NOT SURE	A	YES	NO	NO	NO		I,A,C	I	0	0	A	C		FALSE
B33	17-29	FALSE	M	DOUALA	SECONDARY	N	N			Y	N	N		Y	N	N	N	N	N		N		NA			N	D	NO/NOT SURE	D	NA		D	NO/NOT SURE	B	YES/MAYBE	A.B.	YES	YES	NO	NO		I.F.G	I	0	0	F	G		FALSE
B150	50+	TRUE	M	LIMBE	NONE/PRIMARY	N	N			Y	Y	Y	N	N	Y	Y	Y	N	Y	Y	Y	Y	N			Y	A	YES/MAYBE	A	A	YES/MAYBE	A	YES/MAYBE	A	YES/MAYBE	A.B.C	YES	YES	YES	NO		A.D.C	A	0	0	D	C		FALSE
B153	50+	TRUE	M	BUEA	NONE/PRIMARY	N	Y	VISUAL COMPLICATIONS	Other / Not Specified	Y	Y	Y	N	N	N	Y	Y	Y	Y	Y	Y	UNSURE	N			Y	A	YES/MAYBE	A	A	YES/MAYBE	A	YES/MAYBE	A	YES/MAYBE	A.B.C	YES	YES	YES	NO		H.A.D	H	1	1	A	D		TRUE
B166	17-29	FALSE	M	LIMBE	UNIVERSITY	N	N			Y	Y	Y	N	Y	Y	Y	Y	Y	N		Y	Y	N			Y	B	YES/MAYBE	B	NA		A	YES/MAYBE	A	YES/MAYBE	A.B.C	YES	YES	YES	NO		A.B.C	A	0	0	B	C		FALSE
M187	50+	TRUE	F	DOUALA	SECONDARY	N	N			Y	Y	Y	P	Y	Y	Y	Y	Y	N		Y	Y	Y	DEATH	Death	Y	C	NO/NOT SURE	C	NA		C	NO/NOT SURE	B	YES/MAYBE	A	YES	NO	NO	NO		F,A,H	F	0	1	A	H		TRUE
M193	50+	TRUE	F	DOUALA	SECONDARY	N	N			Y	Y	Y	P	Y	N	Y	Y	Y	Y	Y	Y	UNSURE	Y	DEATH	Death	Y	C	NO/NOT SURE	C	C	NO/NOT SURE	C	NO/NOT SURE	C	NO/NOT SURE	A	YES	NO	NO	NO		B,G,A	B	0	0	G	A		FALSE
B74	40-49	TRUE	F	BUEA	SECONDARY	N	N			Y	Y	Y	N	Y	N	N	N	Y	Y	Y	Y	UNSURE	N			Y	C	NO/NOT SURE	C	C	NO/NOT SURE	C	NO/NOT SURE	B	YES/MAYBE	A.B.C.D	YES	YES	YES	YES		H.E.G	H	1	1	E	G	UNSPECIFIED	TRUE
B126	30-39	TRUE	M	MUTENGENE	UNIVERSITY	N	N			Y	Y	Y	N	Y	Y	Y	Y	Y	N		Y	UNSURE	N			Y	A	YES/MAYBE	A	NA		B	YES/MAYBE	B	YES/MAYBE	A.B.C.D.E+ PROCESS OF FORMATION AND CLINICAL TRIAL	YES	YES	YES	YES	PROCESS OF FORMATION AND CLINICAL TRIAL	A.D.H	A	0	1	D	H		TRUE
M199	50+	TRUE	F	DOUALA	SECONDARY	N	N			Y	N	N		Y	Y	Y	Y	N	Y	NA	Y	N	Y	DEATH	Death	Y	B	YES/MAYBE	A	A	YES/MAYBE	B	YES/MAYBE	C	NO/NOT SURE	A	YES	NO	NO	NO		A,G,H	A	0	1	G	H		TRUE
N139	17-29	FALSE	F	BAMENDA	UNIVERSITY	N	N			Y	Y	Y	N	Y	Y	Y	Y	Y	Y	Y	Y	Y	N			Y	D	NO/NOT SURE	B	B	YES/MAYBE	D	NO/NOT SURE	A	YES/MAYBE	AB	YES	YES	NO	NO		A,F,H	A	0	1	F	H		TRUE
M211	30-39	TRUE	F	DOUALA	SECONDARY	N	Y	HIGH BLOOD PRESSURE	Cardiovascular	N	N	N		Y	N	N	Y	N	Y	Y	N	N	Y	DEATH	Death	Y	D	NO/NOT SURE	D	D	NO/NOT SURE	D	NO/NOT SURE	B	YES/MAYBE	A	YES	NO	NO	NO		A,B,G	A	0	0	B	G		FALSE
M215	50+	TRUE	F	DOUALA	NONE/PRIMARY	N	N			Y	N	N		Y	N	N	N	N	Y	Y	Y	N	Y	DEATH	Death	N	D	NO/NOT SURE	D	D	NO/NOT SURE	C	NO/NOT SURE	C	NO/NOT SURE	A	YES	NO	NO	NO		F,A,G	F	0	0	A	G		FALSE
N123	17-29	FALSE	F	BAMENDA	UNIVERSITY	N	N			Y	Y	Y	N	Y	Y	Y	Y	Y	N		Y	Y	N			Y	C	NO/NOT SURE	C	NA		C	NO/NOT SURE	C	NO/NOT SURE	ABC	YES	YES	YES	NO		A,B,C	A	0	0	B	C		FALSE
N124	17-29	FALSE	F	BAMENDA	SECONDARY	N	N			Y	Y	Y	N	Y	N	Y	Y	Y	N		Y	UNSURE	N			Y	C	NO/NOT SURE	C	NA		B	YES/MAYBE	A	YES/MAYBE	ABC	YES	YES	YES	NO		A,B,D	A	0	0	B	D		FALSE
N125	17-29	FALSE	M	BAMENDA	UNIVERSITY	N	N			Y	Y	Y	N	Y	N	Y	Y	Y	N		Y	N	N			Y	C	NO/NOT SURE	C	NA		B	YES/MAYBE	A	YES/MAYBE	ABC	YES	YES	YES	NO		A,C,B	A	0	0	C	B		FALSE
M216	30-39	TRUE	F	DOUALA	UNIVERSITY	N	N			Y	Y	N		N	Y	N	N	Y	N		Y	Y	Y	DEATH	Death	N	D	NO/NOT SURE	D	NA		C	NO/NOT SURE	B	YES/MAYBE	A	YES	NO	NO	NO		A,H,I	A	0	1	H	I		TRUE
M3	40-49	TRUE	M	DOUALA	SECONDARY	N	N			Y	N	Y	N	N	N	N	Y	N	Y	Y	Y	N	Y	CAUSES DEATH	Death	N	B	YES/MAYBE	D	D	NO/NOT SURE	A	YES/MAYBE	D	NO/NOT SURE	A	YES	NO	NO	NO		F,C,A	F	0	0	C	A		FALSE
M6	30-39	TRUE	M	DOUALA	UNIVERSITY	N	Y	ASTHMA	Pulmonary	Y	Y	N		N	N	Y	Y	Y	Y	Y	Y	N	Y	DEATH	Death	Y	D	NO/NOT SURE	D	D	NO/NOT SURE	D	NO/NOT SURE	C	NO/NOT SURE	A	YES	NO	NO	NO		A,B,E	A	0	0	B	E	UNSPECIFIED	FALSE
M71	17-29	FALSE	F	DOUALA	UNIVERSITY	Y	N			Y	Y	N		N	N	Y	Y	N	Y	N	Y	N	Y	DEATH	Death	Y	D	NO/NOT SURE	D	D	NO/NOT SURE	D	NO/NOT SURE	D	NO/NOT SURE	A	YES	NO	NO	NO		F,A,H	F	0	1	A	H		TRUE
N133	17-29	FALSE	F	BAMENDA	UNIVERSITY	N	N			Y	Y	Y	N	Y	Y	Y	Y	N	N		Y	Y	N			Y	D	NO/NOT SURE	C	NA		B	YES/MAYBE	C	NO/NOT SURE	ABCD	YES	YES	YES	YES		D,F,C	D	0	0	F	C		FALSE
M14	17-29	FALSE	F	DOUALA	SECONDARY	N	Y	NA	Other / Not Specified	Y	Y	Y	N	Y	Y	Y	Y	N	N		Y	N	Y	DEATH	Death	N	D	NO/NOT SURE	D	NA		B	YES/MAYBE	B	YES/MAYBE	A, B, D	YES	YES	NO	YES		A,C,J	A	0	0	C	J		FALSE
B67	30-39	TRUE	F	LIMBE	SECONDARY	Y	Y	HIV	Infectious	Y	N	N		N	N	N	Y	Y	Y	Y	Y	N	Y	DEATH	Death	N	D	NO/NOT SURE	D	D	NO/NOT SURE	A	YES/MAYBE	A	YES/MAYBE	A.B	YES	YES	NO	NO		A.F.C	A	0	0	F	C		FALSE
B30	30-39	TRUE	F	MUTENGENE	UNIVERSITY	N	N			Y	Y	Y	N	Y	Y	Y	Y	N	Y	Y	Y	N	Y	DEATH	Death	N	C	NO/NOT SURE	B	B	YES/MAYBE	C	NO/NOT SURE	B	YES/MAYBE	A.B.C	YES	YES	YES	NO		A.C.F	A	0	0	C	F		FALSE
B1	30-39	TRUE	F	MUTENGENE	NONE/PRIMARY	Y	N			Y	N	Y	N	N	N	N	N	Y	Y	Y	Y	N	N			N	D	NO/NOT SURE	D	D	NO/NOT SURE	C	NO/NOT SURE	B	YES/MAYBE	B	NO	YES	NO	NO		A,C,H	A	0	1	C	H		TRUE
B100	17-29	FALSE	F	MUTENGENE	SECONDARY	N	N			Y	N	N		N	N	N	N	Y	Y	Y	Y	UNSURE	N			N	C	NO/NOT SURE	C	C	NO/NOT SURE	C	NO/NOT SURE	A	YES/MAYBE	B	NO	YES	NO	NO		A.J.G	A	0	0	J	G		FALSE
N144	17-29	FALSE	F	BAMENDA	NONE/PRIMARY	N	N			Y	Y	Y	N	Y	Y	Y	Y	Y	N		Y	UNSURE	Y	IT CAN LEAD TO DEATH	Death	Y	B	YES/MAYBE	C	NA		A	YES/MAYBE	B	YES/MAYBE	ABC	YES	YES	YES	NO		A,B,G	A	0	0	B	G		FALSE
B118	30-39	TRUE	F	LIKOMBA	SECONDARY	N	N			Y	Y	N		N	N	Y	Y	Y	Y	Y	Y	Y	N			Y	B	YES/MAYBE	B	B	YES/MAYBE	A	YES/MAYBE	A	YES/MAYBE	B	NO	YES	NO	NO		A.H.C	A	0	1	H	C		TRUE
B121	30-39	TRUE	F	DOUALA	SECONDARY	Y	N			Y	Y	N		N	N	N	N	Y	Y	Y	Y	Y	N			N	B	YES/MAYBE	B	B	YES/MAYBE	A	YES/MAYBE	A	YES/MAYBE	B	NO	YES	NO	NO		A.I.H	A	0	1	I	H		TRUE
B124	30-39	TRUE	F	MUTENGENE	SECONDARY	Y	Y	ARTHRITIS	Other / Not Specified	Y	Y	N		N	N	Y	Y	Y	Y	Y	Y	Y	N			N	A	YES/MAYBE	A	A	YES/MAYBE	A	YES/MAYBE	A	YES/MAYBE	B	NO	YES	NO	NO		A.J.H	A	0	1	J	H		TRUE
B128	17-29	FALSE	F	LIMBE	UNIVERSITY	Y	N			Y	N	N		N	N	Y	Y	Y	N		Y	UNSURE	N			N	C	NO/NOT SURE	C	NA		B	YES/MAYBE	B	YES/MAYBE	B	NO	YES	NO	NO		A.D.H	A	0	1	D	H		TRUE
B106	17-29	FALSE	M	SOUZA	SECONDARY	N	N			Y	N	N		N	N	Y	Y	Y	Y	Y	Y	Y	Y	DEATH	Death	Y	D	NO/NOT SURE	D	D	NO/NOT SURE	A	YES/MAYBE	B	YES/MAYBE	B	NO	YES	NO	NO		A.G.H	A	0	1	G	H		TRUE
B142	30-39	TRUE	F	BUEA	NONE/PRIMARY	N	N			Y	Y	N		N	N	Y	Y	Y	Y	Y	Y	Y	N			Y	B	YES/MAYBE	C	C	NO/NOT SURE	B	YES/MAYBE	A	YES/MAYBE	B	NO	YES	NO	NO		A.H.C	A	0	1	H	C		TRUE
B144	30-39	TRUE	F	MBANGA	NONE/PRIMARY	N	N			Y	N	N		N	N	N	N	Y	Y	Y	Y	UNSURE	Y	DEATH	Death	N	D	NO/NOT SURE	D	D	NO/NOT SURE	D	NO/NOT SURE	A	YES/MAYBE	B	NO	YES	NO	NO		A.I.F	A	0	0	I	F		FALSE
B145	50+	TRUE	M	NKONGSAMBA	NONE/PRIMARY	N	N			Y	N	N		N	N	N	N	Y	Y	Y	Y	UNSURE	Y	DEATH	Death	Y	D	NO/NOT SURE	D	D	NO/NOT SURE	A	YES/MAYBE	A	YES/MAYBE	B	NO	YES	NO	NO		A.C	A	0	0	C			FALSE
B155	17-29	FALSE	F	LIMBE	NONE/PRIMARY	Y	N			Y	Y	N		N	N	N	N	Y	Y	Y	Y	Y	N			Y	B	YES/MAYBE	B	B	YES/MAYBE	B	YES/MAYBE	A	YES/MAYBE	B	NO	YES	NO	NO		A.I.D	A	0	0	I	D		FALSE
B159	17-29	FALSE	F	BUEA	NONE/PRIMARY	Y	N			Y	Y	N		N	N	N	N	Y	Y	Y	Y	UNSURE	N			N	D	NO/NOT SURE	D	D	NO/NOT SURE	A	YES/MAYBE	A	YES/MAYBE	B	NO	YES	NO	NO		A.G.I	A	0	0	G	I		FALSE
E13	17-29	FALSE	F	YAOUNDE	UNIVERSITY	Y	N			Y	Y	N		N	N	N	N	Y	N		Y	Y	Y	DEATH	Death	Y	C	NO/NOT SURE	C	NA		C	NO/NOT SURE	B	YES/MAYBE	B	NO	YES	NO	NO		H,A,F	H	1	1	A	F		TRUE
B39	50+	TRUE	F	PENDAMBOKO	NONE/PRIMARY	N	N			Y	Y	N		N	N	N	Y	Y	Y	Y	Y	Y	N			Y	C	NO/NOT SURE	C	C	NO/NOT SURE	C	NO/NOT SURE	C	NO/NOT SURE	B	NO	YES	NO	NO		F.G.I	F	0	0	G	I		FALSE
B57	30-39	TRUE	F	BUEA	UNIVERSITY	Y	N			Y	Y	Y	N	Y	Y	N	N	Y	Y	Y	Y	N	N			Y	D	NO/NOT SURE	D	D	NO/NOT SURE	D	NO/NOT SURE	A	YES/MAYBE	B	NO	YES	NO	NO		A.C.H	A	0	1	C	H		TRUE
B90	17-29	FALSE	M	BUEA	UNIVERSITY	N	Y	HIV	Infectious	Y	Y	Y	N	N	Y	Y	Y	Y	N		Y	UNSURE	N			Y	A	YES/MAYBE	A	NA		D	NO/NOT SURE	A	YES/MAYBE	B	NO	YES	NO	NO		A.G.D	A	0	0	G	D		FALSE
B93	30-39	TRUE	F	BUEA	UNIVERSITY	N	N			Y	Y	N		N	N	N	N	Y	N		Y	UNSURE	N			N	D	NO/NOT SURE	D	NA		D	NO/NOT SURE	A	YES/MAYBE	B	NO	YES	NO	NO		H.G.J	H	1	1	G	J		TRUE
E103	17-29	FALSE	F	YAOUNDE	UNIVERSITY	Y	N			Y	Y	N		N	N	Y	Y	Y	Y	Y	Y	N	NA			Y	D	NO/NOT SURE	D	D	NO/NOT SURE	B	YES/MAYBE	B	YES/MAYBE	B	NO	YES	NO	NO		A,D,G	A	0	0	D	G		FALSE
M111	17-29	FALSE	F	DOUALA	UNIVERSITY	Y	N			Y	Y	N		Y	N	Y	Y	Y	N		Y	Y	Y	DEATH	Death	Y	A	YES/MAYBE	A	NA		B	YES/MAYBE	A	YES/MAYBE	B	NO	YES	NO	NO		B,A,F	B	0	0	A	F		FALSE
E109	17-29	FALSE	F	YAOUNDE	UNIVERSITY	Y	N			Y	Y	Y	N	N	N	Y	Y	Y	Y	Y	Y	Y	N			Y	C	NO/NOT SURE	C	C	NO/NOT SURE	B	YES/MAYBE	B	YES/MAYBE	B	NO	YES	NO	NO		A,C,B	A	0	0	C	B		FALSE
E114	17-29	FALSE	F	YAOUNDE	SECONDARY	Y	N			Y	Y	Y	N	N	N	Y	Y	Y	N		Y	N	NA			Y	D	NO/NOT SURE	D	NA		D	NO/NOT SURE	D	NO/NOT SURE	B	NO	YES	NO	NO		A,B,C	A	0	0	B	C		FALSE
E117	17-29	FALSE	F	YAOUNDE	UNIVERSITY	Y	N			Y	Y	N		N	N	N	N	N	Y	N	Y	UNSURE	NA			N	C	NO/NOT SURE	C	C	NO/NOT SURE	B	YES/MAYBE	B	YES/MAYBE	B	NO	YES	NO	NO		A,G,H	A	0	1	G	H		TRUE
E119	17-29	FALSE	F	YAOUNDE	SECONDARY	Y	N			Y	Y	N		N	N	Y	Y	N	Y	N	Y	Y	N			Y	B	YES/MAYBE	B	B	YES/MAYBE	B	YES/MAYBE	A	YES/MAYBE	B	NO	YES	NO	NO		A,B,H	A	0	1	B	H		TRUE
M15	17-29	FALSE	F	DOUALA	SECONDARY	Y	N			Y	Y	N		N	N	N	N	Y	Y	Y	Y	N	Y	DEATH	Death	Y	B	YES/MAYBE	B	B	YES/MAYBE	A	YES/MAYBE	B	YES/MAYBE	B	NO	YES	NO	NO		A,B,H	A	0	1	B	H		TRUE
E133	30-39	TRUE	F	YAOUNDE	NONE/PRIMARY	N	N			Y	Y	N		N	N	Y	Y	N	Y	Y	Y	N	NA			Y	D	NO/NOT SURE	D	D	NO/NOT SURE	D	NO/NOT SURE	D	NO/NOT SURE	B	NO	YES	NO	NO		F,A,D	F	0	0	A	D		FALSE
E14	17-29	FALSE	F	YAOUNDE	SECONDARY	Y	N			Y	Y	Y	N	Y	Y	Y	Y	N	Y	Y	Y	Y	NA			N	D	NO/NOT SURE	D	D	NO/NOT SURE	D	NO/NOT SURE	A	YES/MAYBE	B	NO	YES	NO	NO		F,D,C	F	0	0	D	C		FALSE
E142	40-49	TRUE	F	YAOUNDE	SECONDARY	N	N			Y	Y	N		N	N	Y	Y	Y	N		Y	Y	N			Y	C	NO/NOT SURE	C	NA		A	YES/MAYBE	A	YES/MAYBE	B	NO	YES	NO	NO		A,C,D	A	0	0	C	D		FALSE
E143	30-39	TRUE	F	YAOUNDE	SECONDARY	N	N			Y	N	N		N	N	N	N	N	Y	N	Y	N	NA			Y	B	YES/MAYBE	B	B	YES/MAYBE	B	YES/MAYBE	C	NO/NOT SURE	B	NO	YES	NO	NO		F,D,H	F	0	1	D	H		TRUE
M154	17-29	FALSE	M	DOUALA	SECONDARY	N	N			Y	N	N		N	N	Y	N	N	Y	Y	Y	N	Y	DEATH	Death	N	D	NO/NOT SURE	D	D	NO/NOT SURE	B	YES/MAYBE	B	YES/MAYBE	B	NO	YES	NO	NO		A,F,H	A	0	1	F	H		TRUE
E151	30-39	TRUE	F	YAOUNDE	UNIVERSITY	N	N			Y	Y	N		N	N	Y	Y	Y	Y	Y	Y	N	NA			Y	D	NO/NOT SURE	D	D	NO/NOT SURE	B	YES/MAYBE	C	NO/NOT SURE	B	NO	YES	NO	NO		A,F,C	A	0	0	F	C		FALSE
E153	30-39	TRUE	F	YAOUNDE	UNIVERSITY	N	N			Y	Y	N		N	N	N	Y	N	Y	N	Y	Y	N			Y	B	YES/MAYBE	B	B	YES/MAYBE	A	YES/MAYBE	A	YES/MAYBE	B	NO	YES	NO	NO		F,B,A	F	0	0	B	A		FALSE
E155	17-29	FALSE	F	YAOUNDE	SECONDARY	N	N			Y	Y	N		N	N	Y	N	Y	N		N		NA			Y	B	YES/MAYBE	B	NA		B	YES/MAYBE	B	YES/MAYBE	B	NO	YES	NO	NO		A,I,G	A	0	0	I	G		FALSE
E160	30-39	TRUE	F	YAOUNDE	UNIVERSITY	N	N			Y	Y	N		N	N	Y	Y	N	Y	N	Y	Y	N			Y	B	YES/MAYBE	B	B	YES/MAYBE	B	YES/MAYBE	B	YES/MAYBE	B	NO	YES	NO	NO		F,A,H	F	0	1	A	H		TRUE
E164	40-49	TRUE	M	YAOUNDE	NONE/PRIMARY	N	N			Y	Y	Y	N	N	N	Y	Y	Y	Y	Y	Y	Y	N			N	A	YES/MAYBE	A	A	YES/MAYBE	A	YES/MAYBE	A	YES/MAYBE	B	NO	YES	NO	NO		F,B,G	F	0	0	B	G		FALSE
E165	17-29	FALSE	F	YAOUNDE	SECONDARY	N	N			Y	Y	N		N	N	Y	Y	N	Y	Y	N	Y	N			N	B	YES/MAYBE	B	B	YES/MAYBE	B	YES/MAYBE	B	YES/MAYBE	B	NO	YES	NO	NO		A,C,F	A	0	0	C	F		FALSE
E168	30-39	TRUE	F	YAOUNDE	SECONDARY	N	N			Y	Y	N		N	N	Y	Y	Y	Y	Y	Y	Y	N			N	C	NO/NOT SURE	C	C	NO/NOT SURE	A	YES/MAYBE	B	YES/MAYBE	B	NO	YES	NO	NO		A,D,C	A	0	0	D	C		FALSE
E17	40-49	TRUE	F	YAOUNDE	UNIVERSITY	Y	N			Y	Y	N		N	N	Y	Y	Y	N		Y	N	N			Y	B	YES/MAYBE	B	NA		B	YES/MAYBE	B	YES/MAYBE	B	NO	YES	NO	NO		A,F,D	A	0	0	F	D		FALSE
E170	17-29	FALSE	F	YAOUNDE	SECONDARY	N	N			Y	Y	N	N	N	N	N	Y	N	Y	N	Y	UNSURE	N			Y	B	YES/MAYBE	B	B	YES/MAYBE	C	NO/NOT SURE	A	YES/MAYBE	B	NO	YES	NO	NO		A,B,C	A	0	0	B	C		FALSE
E18	17-29	FALSE	F	YAOUNDE	SECONDARY	Y	N			Y	Y	Y	N	N	N	Y	Y	N	N		Y	Y	N			Y	B	YES/MAYBE	C	NA		C	NO/NOT SURE	B	YES/MAYBE	B	NO	YES	NO	NO		A,C,H	A	0	1	C	H		TRUE
M204	30-39	TRUE	F	DOUALA	UNIVERSITY	N	Y	NA	Other / Not Specified	Y	Y	N		N	Y	Y	Y	N	Y	Y	Y	N	Y	DEATH	Death	Y	A	YES/MAYBE	C	C	NO/NOT SURE	A	YES/MAYBE	A	YES/MAYBE	B	NO	YES	NO	NO		A,G,H	A	0	1	G	H		TRUE
E181	17-29	FALSE	F	YAOUNDE	SECONDARY	N	N			Y	Y	N		N	N	Y	Y	Y	Y	Y	Y	Y	N			Y	A	YES/MAYBE	A	A	YES/MAYBE	A	YES/MAYBE	A	YES/MAYBE	B	NO	YES	NO	NO		A,F,H	A	0	1	F	H		TRUE
E189	30-39	TRUE	F	YAOUNDE	NONE/PRIMARY	N	N			Y	Y	Y	N	N	Y	Y	Y	Y	Y	Y	Y	Y	N			N	D	NO/NOT SURE	B	B	YES/MAYBE	B	YES/MAYBE	B	YES/MAYBE	B	NO	YES	NO	NO		A,B,C	A	0	0	B	C		FALSE
E196	17-29	FALSE	F	YAOUNDE	SECONDARY	N	N			Y	Y	Y	P	Y	N	Y	Y	Y	Y	Y	Y	UNSURE	NA			Y	C	NO/NOT SURE	D	D	NO/NOT SURE	A	YES/MAYBE	B	YES/MAYBE	B	NO	YES	NO	NO		A,C,F	A	0	0	C	F		FALSE
E20	17-29	FALSE	F	YAOUNDE	SECONDARY	Y	N			Y	Y	Y	N	N	N	Y	Y	Y	N		Y	Y	N			Y	B	YES/MAYBE	B	NA		B	YES/MAYBE	B	YES/MAYBE	B	NO	YES	NO	NO		A,B,F	A	0	0	B	F		FALSE
E202	30-39	TRUE	M	YAOUNDE	SECONDARY	N	N			Y	Y	Y	N	N	N	Y	Y	Y	Y	Y	Y	Y	N			Y	A	YES/MAYBE	A	A	YES/MAYBE	B	YES/MAYBE	B	YES/MAYBE	B	NO	YES	NO	NO		A,H,I	A	0	1	H	I		TRUE
E212	17-29	FALSE	F	YAOUNDE	SECONDARY	N	N			Y	Y	N	N	N	Y	Y	Y	Y	N		N		NA			N	A	YES/MAYBE	A	NA		A	YES/MAYBE	A	YES/MAYBE	B	NO	YES	NO	NO		A,B,D	A	0	0	B	D		FALSE
E214	17-29	FALSE	F	YAOUNDE	SECONDARY	N	N			Y	Y	N		N	N	Y	Y	Y	Y	Y	Y	Y	N			Y	C	NO/NOT SURE	C	C	NO/NOT SURE	B	YES/MAYBE	A	YES/MAYBE	B	NO	YES	NO	NO		A,F,H	A	0	1	F	H		TRUE
M227	40-49	TRUE	M	DOUALA	NONE/PRIMARY	N	N			Y	Y	N		N	Y	Y	Y	Y	Y	Y	Y	Y	Y	DEATH	Death	Y	B	YES/MAYBE	B	B	YES/MAYBE	A	YES/MAYBE	B	YES/MAYBE	B	NO	YES	NO	NO		F,A,B	F	0	0	A	B		FALSE
E220	30-39	TRUE	F	YAOUNDE	SECONDARY	N	N			Y	Y	Y	N	N	N	Y	Y	Y	Y	Y	Y	Y	N			Y	B	YES/MAYBE	B	B	YES/MAYBE	B	YES/MAYBE	B	YES/MAYBE	B	NO	YES	NO	NO		A,B,F	A	0	0	B	F		FALSE
E229	30-39	TRUE	F	YAOUNDE	SECONDARY	N	N			Y	Y	N		N	N	Y	Y	N	Y	Y	Y	N	NA			N	B	YES/MAYBE	B	B	YES/MAYBE	C	NO/NOT SURE	B	YES/MAYBE	B	NO	YES	NO	NO		C,F,D	C	0	0	F	D		FALSE
E23	17-29	FALSE	F	YAOUNDE	SECONDARY	Y	N			Y	Y	N		N	N	N	N	Y	Y	N	Y	N	NA			N	C	NO/NOT SURE	C	C	NO/NOT SURE	C	NO/NOT SURE	C	NO/NOT SURE	B	NO	YES	NO	NO		A,B,C	A	0	0	B	C		FALSE
E230	17-29	FALSE	F	YAOUNDE	UNIVERSITY	N	N			Y	Y	N		N	N	Y	Y	Y	Y	Y	Y	UNSURE	NA			Y	D	NO/NOT SURE	D	D	NO/NOT SURE	D	NO/NOT SURE	A	YES/MAYBE	B	NO	YES	NO	NO		A,F,C	A	0	0	F	C		FALSE
E239	17-29	FALSE	F	YAOUNDE	SECONDARY	N	N			Y	Y	Y	N	Y	N	Y	Y	Y	N		Y	N	NA			N	C	NO/NOT SURE	C	NA		C	NO/NOT SURE	B	YES/MAYBE	B	NO	YES	NO	NO		A,C,H	A	0	1	C	H		TRUE
E240	17-29	FALSE	F	YAOUNDE	SECONDARY	N	N			Y	Y	N		N	N	Y	Y	Y	Y	Y	N		NA			Y	C	NO/NOT SURE	C	C	NO/NOT SURE	D	NO/NOT SURE	B	YES/MAYBE	B	NO	YES	NO	NO		A,C,H	A	0	1	C	H		TRUE
E242	17-29	FALSE	F	YAOUNDE	SECONDARY	N	N			Y	Y	N		Y	Y	Y	Y	Y	N		Y	N	NA			Y	D	NO/NOT SURE	D	NA		D	NO/NOT SURE	B	YES/MAYBE	B	NO	YES	NO	NO		A,C,H	A	0	1	C	H		TRUE
E247	50+	TRUE	F	YAOUNDE	SECONDARY	N	Y	HIGH BLOOD PRESSURE	Cardiovascular	Y	Y	N		N	N	Y	Y	Y	Y	Y	Y	N	NA			Y	C	NO/NOT SURE	C	C	NO/NOT SURE	B	YES/MAYBE	B	YES/MAYBE	B	NO	YES	NO	NO		A,C,F	A	0	0	C	F		FALSE
E248	40-49	TRUE	F	YAOUNDE	UNIVERSITY	N	N			Y	N	N		N	N	N	N	Y	Y	Y	N		NA			N	C	NO/NOT SURE	C	C	NO/NOT SURE	C	NO/NOT SURE	B	YES/MAYBE	B	NO	YES	NO	NO		A,C,H	A	0	1	C	H		TRUE
E257	17-29	FALSE	F	YAOUNDE	UNIVERSITY	N	N			Y	Y	Y	N	N	N	Y	Y	Y	Y	Y	Y	N	NA			Y	D	NO/NOT SURE	D	D	NO/NOT SURE	B	YES/MAYBE	C	NO/NOT SURE	B	NO	YES	NO	NO		A,E,H	A	0	1	E	H	UNSPECIFIED	TRUE
E258	40-49	TRUE	F	YAOUNDE	UNIVERSITY	N	N			Y	Y	Y	P	N	N	N	Y	Y	Y	Y	Y	N	NA			N	B	YES/MAYBE	B	B	YES/MAYBE	B	YES/MAYBE	B	YES/MAYBE	B	NO	YES	NO	NO		A,D,F	A	0	0	D	F		FALSE
E30	17-29	FALSE	F	YAOUNDE	SECONDARY	Y	N			Y	Y	N		Y	Y	Y	Y	Y	N		Y	Y	N			Y	D	NO/NOT SURE	D	NA		C	NO/NOT SURE	A	YES/MAYBE	B	NO	YES	NO	NO		D,H,G	D	0	1	H	G		TRUE
E31	17-29	FALSE	F	YAOUNDE	SECONDARY	Y	N			N	N	N		N	N	Y	Y	Y	Y	Y	Y	Y	N			N	A	YES/MAYBE	A	A	YES/MAYBE	B	YES/MAYBE	A	YES/MAYBE	B	NO	YES	NO	NO		A,C,D	A	0	0	C	D		FALSE
E34	17-29	FALSE	F	YAOUNDE	SECONDARY	Y	N			Y	Y	N		N	N	Y	Y	Y	N		N		NA			N	A	YES/MAYBE	A	NA		C	NO/NOT SURE	A	YES/MAYBE	B	NO	YES	NO	NO		A,B,D	A	0	0	B	D		FALSE
E4	30-39	TRUE	F	YAOUNDE	UNIVERSITY	Y	N			Y	Y	N		Y	Y	N	N	N	Y	N	Y	Y	N			Y	B	YES/MAYBE	B	B	YES/MAYBE	B	YES/MAYBE	A	YES/MAYBE	B	NO	YES	NO	NO		B,G,I	B	0	0	G	I		FALSE
E40	17-29	FALSE	F	YAOUNDE	UNIVERSITY	Y	N			Y	Y	N		N	N	Y	Y	N	N		Y	N	N			N	C	NO/NOT SURE	C	NA		C	NO/NOT SURE	B	YES/MAYBE	B	NO	YES	NO	NO		D,A,B	D	0	0	A	B		FALSE
E42	17-29	FALSE	F	YAOUNDE	UNIVERSITY	Y	N			Y	Y	Y	N	N	N	N	Y	Y	Y	Y	Y	Y	N			Y	C	NO/NOT SURE	C	C	NO/NOT SURE	C	NO/NOT SURE	B	YES/MAYBE	B	NO	YES	NO	NO		A,G,C	A	0	0	G	C		FALSE
E43	17-29	FALSE	F	YAOUNDE	NONE/PRIMARY	Y	N			Y	N	N		N	N	Y	Y	Y	Y	Y	Y	N	NA			N	C	NO/NOT SURE	D	D	NO/NOT SURE	D	NO/NOT SURE	C	NO/NOT SURE	B	NO	YES	NO	NO		A,D,F	A	0	0	D	F		FALSE
E45	17-29	FALSE	F	YAOUNDE	SECONDARY	Y	N			Y	Y	N		N	N	Y	Y	N	Y	Y	Y	Y	N			N	D	NO/NOT SURE	D	D	NO/NOT SURE	C	NO/NOT SURE	B	YES/MAYBE	B	NO	YES	NO	NO		H,A,F	H	1	1	A	F		TRUE
E64	30-39	TRUE	F	YAOUNDE	SECONDARY	Y	N			Y	Y	N		N	N	Y	Y	Y	Y	Y	Y	Y	N			N	A	YES/MAYBE	D	D	NO/NOT SURE	D	NO/NOT SURE	B	YES/MAYBE	B	NO	YES	NO	NO		F,A,D	F	0	0	A	D		FALSE
E77	40-49	TRUE	F	YAOUNDE	NONE/PRIMARY	Y	N			Y	Y	N		N	N	N	N	N	Y	Y	N		NA			Y	D	NO/NOT SURE	D	D	NO/NOT SURE	B	YES/MAYBE	B	YES/MAYBE	B	NO	YES	NO	NO		A,C,F	A	0	0	C	F		FALSE
E8	17-29	FALSE	F	YAOUNDE	SECONDARY	Y	N			Y	Y	N		N	N	Y	Y	Y	N		Y	N	NA			N	D	NO/NOT SURE	D	NA		A	YES/MAYBE	C	NO/NOT SURE	B	NO	YES	NO	NO		H,A,G	H	1	1	A	G		TRUE
E82	17-29	FALSE	F	YAOUNDE	SECONDARY	Y	N			Y	Y	N		N	N	Y	Y	Y	Y	Y	Y	Y	N			N	C	NO/NOT SURE	C	C	NO/NOT SURE	B	YES/MAYBE	B	YES/MAYBE	B	NO	YES	NO	NO		A,D,F	A	0	0	D	F		FALSE
E92	30-39	TRUE	F	YAOUNDE	SECONDARY	Y	N			Y	Y	N		N	N	N	N	Y	Y	Y	Y	N	NA			N	B	YES/MAYBE	B	B	YES/MAYBE	B	YES/MAYBE	B	YES/MAYBE	B	NO	YES	NO	NO		A,G,F	A	0	0	G	F		FALSE
E94	17-29	FALSE	F	YAOUNDE	SECONDARY	Y	N			Y	Y	N		N	N	Y	Y	Y	Y	Y	Y	N	NA			Y	B	YES/MAYBE	B	B	YES/MAYBE	B	YES/MAYBE	B	YES/MAYBE	B	NO	YES	NO	NO		F,A,H	F	0	1	A	H		TRUE
E95	17-29	FALSE	F	YAOUNDE	UNIVERSITY	Y	N			Y	Y	N		N	N	Y	Y	Y	Y	Y	Y	Y	N			Y	B	YES/MAYBE	B	B	YES/MAYBE	B	YES/MAYBE	B	YES/MAYBE	B	NO	YES	NO	NO		A,F,C	A	0	0	F	C		FALSE
E97	17-29	FALSE	F	YAOUNDE	UNIVERSITY	Y	N			Y	Y	N		N	N	Y	Y	Y	N		Y	N	NA			Y	B	YES/MAYBE	B	NA		B	YES/MAYBE	B	YES/MAYBE	B	NO	YES	NO	NO		A,F,C	A	0	0	F	C		FALSE
M100	30-39	TRUE	F	DOUALA	SECONDARY	N	N			Y	Y	N		N	N	Y	Y	N	Y	N	N	Y	N			Y	C	NO/NOT SURE	C	C	NO/NOT SURE	C	NO/NOT SURE	B	YES/MAYBE	B	NO	YES	NO	NO		A,C,D	A	0	0	C	D		FALSE
M238	17-29	FALSE	F	DOUALA	SECONDARY	N	N			Y	Y	N		N	N	N	Y	Y	N		Y	Y	Y	DEATH	Death	N	C	NO/NOT SURE	C	NA		C	NO/NOT SURE	C	NO/NOT SURE	B	NO	YES	NO	NO		A,B,D	A	0	0	B	D		FALSE
M104	30-39	TRUE	F	DOUALA	UNIVERSITY	Y	N			N	N	N		N	N	N	N	N	Y	N	N	N	N			N	D	NO/NOT SURE	D	D	NO/NOT SURE	D	NO/NOT SURE	D	NO/NOT SURE	B	NO	YES	NO	NO		F,D,B	F	0	0	D	B		FALSE
M105	17-29	FALSE	F	DOUALA	SECONDARY	Y	N			N	N	N		N	N	N	N	N	Y	N	N	N	N			Y	D	NO/NOT SURE	D	D	NO/NOT SURE	D	NO/NOT SURE	D	NO/NOT SURE	B	NO	YES	NO	NO		F,H,E	F	0	1	H	E	UNSPECIFIED	TRUE
M242	50+	TRUE	M	DOUALA	SECONDARY	N	N			Y	Y	N		Y	Y	Y	Y	N	Y	Y	Y	N	Y	IT CAUSES DEATH	Death	N	D	NO/NOT SURE	D	D	NO/NOT SURE	D	NO/NOT SURE	D	NO/NOT SURE	B	NO	YES	NO	NO		A,F,H	A	0	1	F	H		TRUE
M112	30-39	TRUE	F	DOUALA	NONE/PRIMARY	Y	N			Y	Y	N		N	N	Y	Y	N	Y	N	Y	N	N			Y	D	NO/NOT SURE	D	D	NO/NOT SURE	B	YES/MAYBE	C	NO/NOT SURE	B	NO	YES	NO	NO		B,C,H	B	0	1	C	H		TRUE
M118	17-29	FALSE	F	DOUALA	NONE/PRIMARY	Y	N			N	N	N		N	N	N	N	NA	Y	Y	Y	N	N			Y	D	NO/NOT SURE	D	D	NO/NOT SURE	D	NO/NOT SURE	C	NO/NOT SURE	B	NO	YES	NO	NO		F,A,C	F	0	0	A	C		FALSE
N149	17-29	FALSE	F	BAMENDA	UNIVERSITY	N	N			Y	Y	N		Y	N	Y	Y	Y	N		Y	Y	Y	VACCINATED PERSONS WILL DIE AFTER TWO YEARS	Death	Y	A	YES/MAYBE	A	NA		A	YES/MAYBE	A	YES/MAYBE	B	NO	YES	NO	NO		A,H,D	A	0	1	H	D		TRUE
N45	17-29	FALSE	F	BAMENDA	SECONDARY	Y	N			Y	Y	N		N	N	Y	Y	Y	Y	Y	Y	UNSURE	Y	DEATH	Death	Y	C	NO/NOT SURE	D	D	NO/NOT SURE	A	YES/MAYBE	A	YES/MAYBE	B	NO	YES	NO	NO		A,C,F	A	0	0	C	F		FALSE
N132	30-39	TRUE	F	BAMENDA	UNIVERSITY	N	N			Y	Y	N		N	Y	N	N	Y	Y	Y	Y	UNSURE	Y	DEATH	Death	Y	D	NO/NOT SURE	D	D	NO/NOT SURE	C	NO/NOT SURE	A	YES/MAYBE	BC	NO	YES	YES	NO		F,A,B	F	0	0	A	B		FALSE
M134	17-29	FALSE	F	DOUALA	UNIVERSITY	Y	N			Y	N	N		N	N	N	Y	N	Y	Y	Y	N	N			N	D	NO/NOT SURE	D	D	NO/NOT SURE	D	NO/NOT SURE	C	NO/NOT SURE	B	NO	YES	NO	NO		C,F,A	C	0	0	F	A		FALSE
M140	40-49	TRUE	F	DOUALA	SECONDARY	Y	N			Y	Y	N		N	N	Y	Y	Y	Y	Y	Y	UNSURE	N			Y	D	NO/NOT SURE	D	D	NO/NOT SURE	B	YES/MAYBE	B	YES/MAYBE	B	NO	YES	NO	NO		A,H,J	A	0	1	H	J		TRUE
M142	17-29	FALSE	F	DOUALA	SECONDARY	Y	N			Y	Y	N		N	N	Y	Y	Y	Y	Y	Y	Y	N			Y	B	YES/MAYBE	B	B	YES/MAYBE	B	YES/MAYBE	A	YES/MAYBE	B	NO	YES	NO	NO		F,H,D	F	0	1	H	D		TRUE
M143	30-39	TRUE	F	DOUALA	UNIVERSITY	Y	N			Y	Y	Y	N	N	Y	Y	Y	N	Y	N	Y	N	N			Y	C	NO/NOT SURE	C	C	NO/NOT SURE	D	NO/NOT SURE	B	YES/MAYBE	B	NO	YES	NO	NO		A,G,H	A	0	1	G	H		TRUE
M145	40-49	TRUE	F	DOUALA	SECONDARY	Y	N			Y	Y	Y	AWAITING RESULTS	N	N	N	Y	Y	Y	N	Y	Y	N			Y	A	YES/MAYBE	A	A	YES/MAYBE	A	YES/MAYBE	A	YES/MAYBE	B	NO	YES	NO	NO		A,G,F	A	0	0	G	F		FALSE
N77	30-39	TRUE	M	BAMENDA	UNIVERSITY	N	Y	NA	Other / Not Specified	Y	N	Y	N	Y	N	N	Y	N	NA	Y	Y	UNSURE	Y	RISK OF DEATH	Death	Y	B	YES/MAYBE	B	NA		C	NO/NOT SURE	A	YES/MAYBE	BCB	NO	YES	YES	NO		H,D,A	H	1	1	D	A		TRUE
B104	17-29	FALSE	F	BUEA	UNIVERSITY	N	N			Y	N	Y	N	N	N	Y	Y	Y	Y	Y	Y	UNSURE	Y	ANIMAL BEHAVIOR OR DEATH	Death	Y	C	NO/NOT SURE	C	C	NO/NOT SURE	B	YES/MAYBE	A	YES/MAYBE	C	NO	NO	YES	NO		E.F.H	E	0	1	F	H	UNSPECIFIED	TRUE
M16	17-29	FALSE	F	DOUALA	UNIVERSITY	Y	Y	ASTHMA	Pulmonary	Y	Y	N		Y	Y	Y	Y	N	N		Y	N	N			Y	B	YES/MAYBE	B	NA		A	YES/MAYBE	A	YES/MAYBE	B	NO	YES	NO	NO		F,C,H	F	0	1	C	H		TRUE
M165	30-39	TRUE	F	DOUALA	NONE/PRIMARY	N	N			Y	Y	Y	N	N	N	Y	Y	Y	Y	Y	Y	Y	N			Y	A	YES/MAYBE	A	A	YES/MAYBE	A	YES/MAYBE	C	NO/NOT SURE	B	NO	YES	NO	NO		A,H,I	A	0	1	H	I		TRUE
B111	17-29	FALSE	F	LIMBE	UNIVERSITY	N	N			Y	Y	N		N	N	Y	Y	Y	Y	Y	Y	UNSURE	Y	DEATH	Death	Y	B	YES/MAYBE	B	B	YES/MAYBE	A	YES/MAYBE	A	YES/MAYBE	C	NO	NO	YES	NO		A.H.C	A	0	1	H	C		TRUE
M173	17-29	FALSE	F	DOUALA	NONE/PRIMARY	N	Y	NA	Other / Not Specified	Y	N	N		N	N	N	N	Y	Y	Y	Y	UNSURE	N			N	D	NO/NOT SURE	D	D	NO/NOT SURE	C	NO/NOT SURE	B	YES/MAYBE	B	NO	YES	NO	NO		A,I,G	A	0	0	I	G		FALSE
B157	17-29	FALSE	F	LIMBE	UNIVERSITY	Y	N			Y	N	N		N	N	N	N	Y	N		Y	UNSURE	Y	DEATH	Death	Y	D	NO/NOT SURE	D	NA		D	NO/NOT SURE	A	YES/MAYBE	C	NO	NO	YES	NO		A.H.G	A	0	1	H	G		TRUE
M181	30-39	TRUE	M	DOUALA	NONE/PRIMARY	N	N			Y	Y	N		N	N	NA	N	N	Y	Y	N		NA			NA	B	YES/MAYBE	B	B	YES/MAYBE	B	YES/MAYBE	B	YES/MAYBE	B	NO	YES	NO	NO		A,B,C	A	0	0	B	C		FALSE
B170	17-29	FALSE	F	LIMBE	SECONDARY	N	N			Y	Y	Y	N	N	N	Y	Y	Y	N		Y	UNSURE	Y	DEATH	Death	N	D	NO/NOT SURE	D	NA		A	YES/MAYBE	B	YES/MAYBE	C	NO	NO	YES	NO		A.C.F	A	0	0	C	F		FALSE
M196	50+	TRUE	F	DOUALA	NONE/PRIMARY	N	N			Y	N	Y	N	N	N	N	N	N	Y	N	Y	UNSURE	N			N	D	NO/NOT SURE	C	C	NO/NOT SURE	D	NO/NOT SURE	D	NO/NOT SURE	B	NO	YES	NO	NO		A,C,I	A	0	0	C	I		FALSE
M197	50+	TRUE	F	DOUALA	SECONDARY	N	Y	HIGH BLOOD PRESSURE	Cardiovascular	Y	Y	Y	P	Y	N	Y	Y	Y	Y	N	Y	Y	N			Y	A	YES/MAYBE	A	A	YES/MAYBE	A	YES/MAYBE	A	YES/MAYBE	B	NO	YES	NO	NO		F,H,C	F	0	1	H	C		TRUE
B23	17-29	FALSE	F	BUEA	UNIVERSITY	Y	N			Y	Y	N		Y	Y	Y	Y	Y	Y	Y	Y	N	Y	DEATH	Death	Y	D	NO/NOT SURE	D	D	NO/NOT SURE	B	YES/MAYBE	B	YES/MAYBE	C	NO	NO	YES	NO		H,F,A	H	1	1	F	A		TRUE
B97	30-39	TRUE	F	TIKO	UNIVERSITY	N	N			Y	Y	N		N	N	N	N	Y	Y	Y	Y	UNSURE	Y	DEATH	Death	N	B	YES/MAYBE	D	D	NO/NOT SURE	C	NO/NOT SURE	A	YES/MAYBE	C	NO	NO	YES	NO		H.G.A	H	1	1	G	A		TRUE
M213	40-49	TRUE	F	DOUALA	NONE/PRIMARY	N	N			Y	Y	N		Y	N	Y	Y	N	Y	Y	Y	N	N			N	C	NO/NOT SURE	C	C	NO/NOT SURE	C	NO/NOT SURE	C	NO/NOT SURE	B	NO	YES	NO	NO		A,C,F	A	0	0	C	F		FALSE
M218	30-39	TRUE	F	DOUALA	NONE/PRIMARY	N	N			Y	Y	N		N	N	Y	Y	Y	Y	Y	Y	N	N			N	C	NO/NOT SURE	C	C	NO/NOT SURE	A	YES/MAYBE	C	NO/NOT SURE	B	NO	YES	NO	NO		A,C,I	A	0	0	C	I		FALSE
M219	17-29	FALSE	F	DOUALA	SECONDARY	N	Y	CANCER, DIABETES	Diabetes/Cancer	Y	Y	N		N	N	Y	Y	N	N		N		NA			N	B	YES/MAYBE	B	NA		B	YES/MAYBE	A	YES/MAYBE	B	NO	YES	NO	NO		H,I,B	H	1	1	I	B		TRUE
E187	17-29	FALSE	F	YAOUNDE	SECONDARY	N	N			Y	Y	N		N	N	Y	Y	N	Y	Y	Y	Y	Y	DEATH	Death	Y	B	YES/MAYBE	B	B	YES/MAYBE	B	YES/MAYBE	A	YES/MAYBE	C	NO	NO	YES	NO		A,C,D	A	0	0	C	D		FALSE
E192	30-39	TRUE	M	YAOUNDE	SECONDARY	N	N			Y	N	Y	N	Y	Y	Y	Y	Y	Y	Y	Y	Y	Y	DEATH	Death	Y	B	YES/MAYBE	B	B	YES/MAYBE	B	YES/MAYBE	A	YES/MAYBE	C	NO	NO	YES	NO		F,H,D	F	0	1	H	D		TRUE
M239	17-29	FALSE	F	DOUALA	SECONDARY	N	N			Y	Y	N		N	N	N	N	N	N		Y	Y	N			Y	D	NO/NOT SURE	D	NA		A	YES/MAYBE	A	YES/MAYBE	B	NO	YES	NO	NO		A,B,D	A	0	0	B	D		FALSE
E204	17-29	FALSE	F	YAOUNDE	SECONDARY	N	N			Y	N	N		N	Y	Y	Y	Y	Y	Y	Y	Y	Y	DEATH	Death	Y	B	YES/MAYBE	B	B	YES/MAYBE	B	YES/MAYBE	B	YES/MAYBE	C	NO	NO	YES	NO		A,C,F	A	0	0	C	F		FALSE
M248	17-29	FALSE	F	DOUALA	SECONDARY	Y	N			Y	N	N		N	N	Y	Y	Y	Y	Y	N		NA			N	C	NO/NOT SURE	D	D	NO/NOT SURE	D	NO/NOT SURE	D	NO/NOT SURE	B	NO	YES	NO	NO		B,F,H	B	0	1	F	H		TRUE
M249	17-29	FALSE	F	DOUALA	UNIVERSITY	Y	N			Y	Y	N		Y	Y	Y	Y	Y	N		N	N	N			Y	C	NO/NOT SURE	NA	NA		B	YES/MAYBE	A	YES/MAYBE	B	NO	YES	NO	NO		A,D,F	A	0	0	D	F		FALSE
M26	17-29	FALSE	M	DOUALA	SECONDARY	N	N			Y	N	N		N	N	Y	Y	N	N		Y	Y	N			N	D	NO/NOT SURE	D	NA		D	NO/NOT SURE	A	YES/MAYBE	B	NO	YES	NO	NO		A,C,H	A	0	1	C	H		TRUE
M27	30-39	TRUE	M	DOUALA	SECONDARY	N	N			Y	Y	N		N	N	Y	Y	Y	Y	Y	Y	UNSURE	N			Y	C	NO/NOT SURE	C	C	NO/NOT SURE	D	NO/NOT SURE	A	YES/MAYBE	B	NO	YES	NO	NO		A,C,B	A	0	0	C	B		FALSE
M30	17-29	FALSE	F	DOUALA	SECONDARY	N	N			Y	Y	Y	N	N	N	N	N	N	N		N		NA			N	D	NO/NOT SURE	D	NA		C	NO/NOT SURE	C	NO/NOT SURE	B	NO	YES	NO	NO		A,B,C	A	0	0	B	C		FALSE
E255	40-49	TRUE	F	YAOUNDE	UNIVERSITY	N	N			Y	Y	N		Y	N	Y	Y	Y	Y	Y	Y	Y	Y	DEATH	Death	Y	B	YES/MAYBE	C	C	NO/NOT SURE	C	NO/NOT SURE	B	YES/MAYBE	C	NO	NO	YES	NO		A,F,D	A	0	0	F	D		FALSE
M44	17-29	FALSE	F	DOUALA	SECONDARY	Y	N			N	Y	N		N	N	Y	Y	N	N		Y	N	N			N	D	NO/NOT SURE	D	NA		B	YES/MAYBE	C	NO/NOT SURE	B	NO	YES	NO	NO		A,C,F	A	0	0	C	F		FALSE
M49	17-29	FALSE	F	DOUALA	UNIVERSITY	Y	N			Y	Y	N		N	Y	N	Y	N	N		Y	Y	N			N	A	YES/MAYBE	A	NA		A	YES/MAYBE	A	YES/MAYBE	B	NO	YES	NO	NO		A,C,B	A	0	0	C	B		FALSE
M57	17-29	FALSE	F	DOUALA	UNIVERSITY	Y	N			Y	Y	N		N	N	Y	Y	Y	Y	Y	Y	NA	N			N	B	YES/MAYBE	B	B	YES/MAYBE	B	YES/MAYBE	C	NO/NOT SURE	B	NO	YES	NO	NO		F,H,B	F	0	1	H	B		TRUE
M61	30-39	TRUE	F	DOUALA	SECONDARY	Y	N			Y	Y	N		Y	N	Y	Y	Y	Y	Y	Y	N	N			N	D	NO/NOT SURE	D	D	NO/NOT SURE	C	NO/NOT SURE	B	YES/MAYBE	B	NO	YES	NO	NO		A,B,H	A	0	1	B	H		TRUE
M10	17-29	FALSE	F	DOUALA	SECONDARY	N	N			Y	Y	Y	N	N	N	Y	Y	N	Y	Y	Y	N	Y	DEATH	Death	Y	D	NO/NOT SURE	B	B	YES/MAYBE	A	YES/MAYBE	B	YES/MAYBE	C	NO	NO	YES	NO		F,B,C	F	0	0	B	C		FALSE
M157	30-39	TRUE	M	DOUALA	NONE/PRIMARY	N	N			Y	Y	Y	N	N	N	Y	Y	N	N		Y	N	Y	DEATH	Death	Y	D	NO/NOT SURE	D	NA		B	YES/MAYBE	C	NO/NOT SURE	C	NO	NO	YES	NO		A,H,C	A	0	1	H	C		TRUE
M72	30-39	TRUE	F	DOUALA	SECONDARY	Y	N			Y	N	N		N	N	Y	Y	Y	Y	N	Y	N	N			N	C	NO/NOT SURE	D	D	NO/NOT SURE	B	YES/MAYBE	C	NO/NOT SURE	B	NO	YES	NO	NO		B,D,F	B	0	0	D	F		FALSE
M73	17-29	FALSE	F	DOUALA	UNIVERSITY	Y	N			Y	Y	N		N	N	Y	Y	N	N		Y	N	N			N	B	YES/MAYBE	B	NA		B	YES/MAYBE	B	YES/MAYBE	B	NO	YES	NO	NO		A,C,B	A	0	0	C	B		FALSE
M75	17-29	FALSE	F	DOUALA	SECONDARY	Y	N			Y	N	N		N	N	N	Y	N	N		Y	N	N			Y	D	NO/NOT SURE	D	NA		C	NO/NOT SURE	A	YES/MAYBE	B	NO	YES	NO	NO		A,C,D	A	0	0	C	D		FALSE
M79	17-29	FALSE	F	DOUALA	UNIVERSITY	N	N			Y	N	N		N	N	N	N	N	N		Y	N	N			N	D	NO/NOT SURE	D	NA		D	NO/NOT SURE	D	NO/NOT SURE	B	NO	YES	NO	NO		F,H,A	F	0	1	H	A		TRUE
M83	17-29	FALSE	M	DOUALA		N	N			Y	Y	N		N	N	N	Y	N	Y	Y	Y	N	N			N	D	NO/NOT SURE	D	D	NO/NOT SURE	B	YES/MAYBE	A	YES/MAYBE	B	NO	YES	NO	NO		A,B,F	A	0	0	B	F		FALSE
M85	17-29	FALSE	F	DOUALA	SECONDARY	N	N			N	N	Y	NA	N	N	N	N	N	N		Y	N	N			Y	D	NO/NOT SURE	D	NA		D	NO/NOT SURE	C	NO/NOT SURE	B	NO	YES	NO	NO		A,B,H	A	0	1	B	H		TRUE
M195	30-39	TRUE	F	DOUALA	UNIVERSITY	N	N			Y	Y	N		N	N	Y	Y	Y	Y	Y	Y	UNSURE	Y	DEATH	Death	Y	C	NO/NOT SURE	C	C	NO/NOT SURE	B	YES/MAYBE	C	NO/NOT SURE	C	NO	NO	YES	NO		A,C,F	A	0	0	C	F		FALSE
M201	30-39	TRUE	F	DOUALA	UNIVERSITY	N	N			Y	Y	N		Y	N	Y	Y	N	Y	Y	Y	N	Y	DEATH	Death	Y	C	NO/NOT SURE	C	C	NO/NOT SURE	A	YES/MAYBE	B	YES/MAYBE	C	NO	NO	YES	NO		A,G,C	A	0	0	G	C		FALSE
M207	17-29	FALSE	F	DOUALA	UNIVERSITY	N	N			Y	Y	Y	NA	N	N	N	N	N	N		Y	Y	Y	DEATH	Death	Y	D	NO/NOT SURE	D	NA		B	YES/MAYBE	C	NO/NOT SURE	C	NO	NO	YES	NO		A,B,H	A	0	1	B	H		TRUE
N109	30-39	TRUE	F	BAMENDA	NONE/PRIMARY	N	N			Y	Y	Y	N	Y	N	Y	Y	Y	Y	Y	Y	Y	N			Y	D	NO/NOT SURE	B	B	YES/MAYBE	A	YES/MAYBE	A	YES/MAYBE	B	NO	YES	NO	NO		A,I,F	A	0	0	I	F		FALSE
N113	17-29	FALSE	F	BAMENDA	SECONDARY	N	N			Y	Y	N		N	N	Y	Y	Y	Y	Y	Y	UNSURE	N			Y	C	NO/NOT SURE	D	D	NO/NOT SURE	A	YES/MAYBE	B	YES/MAYBE	B	NO	YES	NO	NO		A,B,C	A	0	0	B	C		FALSE
N115	30-39	TRUE	F	BAMENDA	SECONDARY	N	N			Y	Y	Y	N	Y	Y	Y	Y	Y	Y	Y	Y	Y	N			Y	A	YES/MAYBE	A	A	YES/MAYBE	A	YES/MAYBE	A	YES/MAYBE	B	NO	YES	NO	NO		F,A,G	F	0	0	A	G		FALSE
M241	30-39	TRUE	F	DOUALA	NONE/PRIMARY	N	N			Y	Y	N		N	N	Y	Y	Y	Y	Y	Y	Y	Y	DEATH	Death	Y	C	NO/NOT SURE	C	C	NO/NOT SURE	B	YES/MAYBE	B	YES/MAYBE	C	NO	NO	YES	NO		F,H,A	F	0	1	H	A		TRUE
N122	17-29	FALSE	M	BAMENDA	NONE/PRIMARY	N	N			Y	Y	N		N	Y	Y	Y	Y	Y	Y	Y	Y	N			Y	D	NO/NOT SURE	C	C	NO/NOT SURE	A	YES/MAYBE	A	YES/MAYBE	B	NO	YES	NO	NO		A,C,F	A	0	0	C	F		FALSE
N13	17-29	FALSE	F	BAMENDA	SECONDARY	Y	N			Y	Y	N		N	N	N	Y	Y	Y	Y	Y	Y	N			Y	B	YES/MAYBE	B	B	YES/MAYBE	B	YES/MAYBE	B	YES/MAYBE	B	NO	YES	NO	NO		A,C,F	A	0	0	C	F		FALSE
M42	30-39	TRUE	F	DOUALA	UNIVERSITY	Y	N			Y	Y	Y	N	Y	N	Y	Y	N	Y	Y	Y	N	Y	DEATH	Death	N	C	NO/NOT SURE	C	C	NO/NOT SURE	B	YES/MAYBE	B	YES/MAYBE	C	NO	NO	YES	NO		C,A,D	C	0	0	A	D		FALSE
N15	17-29	FALSE	F	BAMENDA	UNIVERSITY	Y	N			Y	Y	Y	N	N	N	N	Y	Y	Y	Y	Y	UNSURE	N			NA	D	NO/NOT SURE	D	D	NO/NOT SURE	D	NO/NOT SURE	B	YES/MAYBE	B	NO	YES	NO	NO		A,B,H	A	0	1	B	H		TRUE
N150	30-39	TRUE	F	BAMENDA	NONE/PRIMARY	N	N			Y	Y	Y	N	Y	Y	Y	N	N	Y	Y	Y	Y	N			Y	D	NO/NOT SURE	D	D	NO/NOT SURE	C	NO/NOT SURE	A	YES/MAYBE	B	NO	YES	NO	NO		A,B,C	A	0	0	B	C		FALSE
M47	17-29	FALSE	F	DOUALA	UNIVERSITY	Y	N			N	Y	Y	N	N	N	Y	Y	Y	Y	Y	Y	N	Y	DEATH	Death	Y	D	NO/NOT SURE	D	D	NO/NOT SURE	D	NO/NOT SURE	B	YES/MAYBE	C	NO	NO	YES	NO		A,H,F	A	0	1	H	F		TRUE
M80	17-29	FALSE	F	DOUALA	UNIVERSITY	Y	N			Y	N	Y	N	N	N	N	Y	N	N		Y	N	Y	DEATH	Death	N	D	NO/NOT SURE	D	NA		A	YES/MAYBE	A	YES/MAYBE	C	NO	NO	YES	NO		F,B,D	F	0	0	B	D		FALSE
N20	17-29	FALSE	F	BAMENDA	SECONDARY	Y	N			Y	Y	N		Y	N	Y	Y	Y	Y	Y	Y	UNSURE	N			NA	D	NO/NOT SURE	D	D	NO/NOT SURE	D	NO/NOT SURE	B	YES/MAYBE	B	NO	YES	NO	NO		A,H,C	A	0	1	H	C		TRUE
N25	17-29	FALSE	F	BAMENDA	UNIVERSITY	Y	N			Y	Y	N		N	N	Y	Y	Y	N		Y	NA	N			N	B	YES/MAYBE	C	NA		B	YES/MAYBE	A	YES/MAYBE	B	NO	YES	NO	NO		A,C,H	A	0	1	C	H		TRUE
N29	17-29	FALSE	F	BAMENDA	SECONDARY	Y	N			Y	Y	Y	N	Y	N	N	Y	Y	N		Y	Y	N			Y	D	NO/NOT SURE	D	NA		A	YES/MAYBE	A	YES/MAYBE	B	NO	YES	NO	NO		A,H,F	A	0	1	H	F		TRUE
N34	17-29	FALSE	F	BAMENDA	NONE/PRIMARY	Y	N			Y	Y	N		N	N	Y	Y	Y	Y	Y	Y	Y	N			Y	D	NO/NOT SURE	D	D	NO/NOT SURE	B	YES/MAYBE	A	YES/MAYBE	B	NO	YES	NO	NO		A,B,F	A	0	0	B	F		FALSE
N37	17-29	FALSE	F	BAMENDA	NONE/PRIMARY	Y	N			Y	Y	N		N	N	Y	Y	Y	Y	Y	Y	Y	N			N	B	YES/MAYBE	A	A	YES/MAYBE	A	YES/MAYBE	A	YES/MAYBE	B	NO	YES	NO	NO		F,A,G	F	0	0	A	G		FALSE
N40	30-39	TRUE	F	BAMENDA	SECONDARY	Y	N			Y	Y	N		Y	Y	Y	Y	Y	Y	Y	Y	UNSURE	N			NA	D	NO/NOT SURE	D	D	NO/NOT SURE	C	NO/NOT SURE	A	YES/MAYBE	B	NO	YES	NO	NO		H,F,A	H	1	1	F	A		TRUE
N43	17-29	FALSE	F	BAMENDA	SECONDARY	Y	N			Y	Y	N		N	N	Y	Y	Y	Y	Y	Y	UNSURE	N			NA	D	NO/NOT SURE	D	D	NO/NOT SURE	C	NO/NOT SURE	B	YES/MAYBE	B	NO	YES	NO	NO		A,F,B	A	0	0	F	B		FALSE
N12	17-29	FALSE	F	BAMENDA	UNIVERSITY	Y	N			Y	Y	N		Y	N	Y	Y	Y	N		Y	UNSURE	Y	CAN LEAD TO DEATH	Death	NA	D	NO/NOT SURE	D	NA		C	NO/NOT SURE	B	YES/MAYBE	C	NO	NO	YES	NO		A,H,E(TV)	A	0	1	H	E	TELEVISION	TRUE
N147	17-29	FALSE	F	BAMENDA	SECONDARY	N	N			Y	N	N		N	N	N	N	Y	N		Y	N	Y	DEATH	Death	Y	C	NO/NOT SURE	C	NA		C	NO/NOT SURE	A	YES/MAYBE	C	NO	NO	YES	NO		A,B,D	A	0	0	B	D		FALSE
N48	30-39	TRUE	M	BAMENDA	NONE/PRIMARY	N	N			Y	Y	N		N	N	N	Y	Y	N		Y	Y	N			NA	A	YES/MAYBE	A	NA		A	YES/MAYBE	A	YES/MAYBE	B	NO	YES	NO	NO		G,F,A	G	0	0	F	A		FALSE
N49	30-39	TRUE	F	BAMENDA	SECONDARY	N	N			Y	Y	N		N	N	Y	Y	Y	Y	Y	N		NA			NA	A	YES/MAYBE	A	A	YES/MAYBE	A	YES/MAYBE	A	YES/MAYBE	B	NO	YES	NO	NO		A,B,J	A	0	0	B	J		FALSE
N16	30-39	TRUE	F	BAMENDA	UNIVERSITY	Y	N			Y	Y	Y	N	N	N	N	Y	Y	Y	Y	Y	UNSURE	Y	DEATH	Death	N	D	NO/NOT SURE	D	D	NO/NOT SURE	D	NO/NOT SURE	C	NO/NOT SURE	C	NO	NO	YES	NO		A,F,H	A	0	1	F	H		TRUE
N53	40-49	TRUE	F	BAMENDA	UNIVERSITY	N	N			Y	Y	Y	N	N	Y	N	N	Y	Y	Y	Y	N	N			Y	D	NO/NOT SURE	D	D	NO/NOT SURE	D	NO/NOT SURE	A	YES/MAYBE	B	NO	YES	NO	NO		H,B,C	H	1	1	B	C		TRUE
N54	40-49	TRUE	F	YAOUNDE	UNIVERSITY	N	N			Y	NA	Y	N	N	N	Y	Y	Y	Y	Y	Y	N	N			Y	A	YES/MAYBE	A	A	YES/MAYBE	D	NO/NOT SURE	A	YES/MAYBE	B	NO	YES	NO	NO		A,C,H	A	0	1	C	H		TRUE
N58	17-29	FALSE	F	BAMENDA	SECONDARY	Y	N			Y	Y	N		N	N	Y	Y	Y	N		Y	UNSURE	N			N	D	NO/NOT SURE	D	NA		C	NO/NOT SURE	B	YES/MAYBE	B	NO	YES	NO	NO		B,A,I	B	0	0	A	I		FALSE
N64	17-29	FALSE	F	BAMENDA	SECONDARY	Y	N			Y	Y	N		N	N	Y	Y	N	Y	N	Y	Y	N			Y	B	YES/MAYBE	B	B	YES/MAYBE	B	YES/MAYBE	B	YES/MAYBE	B	NO	YES	NO	NO		A,F,B	A	0	0	F	B		FALSE
N7	17-29	FALSE	F	BAMENDA	NONE/PRIMARY	Y	N			Y	Y	N		N	N	Y	Y	Y	N		Y	UNSURE	N			Y	D	NO/NOT SURE	D	NA		C	NO/NOT SURE	A	YES/MAYBE	B	NO	YES	NO	NO		G,H,F	G	0	1	H	F		TRUE
N70	17-29	FALSE	F	BAMENDA	SECONDARY	Y	N			Y	Y	Y	N	N	N	N	Y	Y	N		N		NA			NA	D	NO/NOT SURE	D	NA		A	YES/MAYBE	A	YES/MAYBE	B	NO	YES	NO	NO		A,F,H	A	0	1	F	H		TRUE
N72	17-29	FALSE	F	BAMENDA	SECONDARY	N	N			N	Y	Y	N	N	N	Y	Y	Y	Y	Y	N		NA			N	B	YES/MAYBE	B	B	YES/MAYBE	B	YES/MAYBE	C	NO/NOT SURE	B	NO	YES	NO	NO		A,B,C	A	0	0	B	C		FALSE
N73	30-39	TRUE	F	BAMENDA	SECONDARY	N	N			Y	Y	N		N	N	Y	Y	Y	Y	Y	Y	Y	N			Y	A	YES/MAYBE	A	A	YES/MAYBE	C	NO/NOT SURE	A	YES/MAYBE	B	NO	YES	NO	NO		A,C,H	A	0	1	C	H		TRUE
N74	50+	TRUE	F	BAMENDA	NONE/PRIMARY	N	Y	HIGH BLOOD PRESSURE	Cardiovascular	Y	Y	N		N	N	N	N	Y	Y	Y	Y	Y	N			Y	D	NO/NOT SURE	A	A	YES/MAYBE	D	NO/NOT SURE	A	YES/MAYBE	B	NO	YES	NO	NO		A,G,F	A	0	0	G	F		FALSE
N76	30-39	TRUE	F	BAMENDA	NONE/PRIMARY	N	Y	EPILEPSY	Other / Not Specified	Y	NA	N		N	N	Y	Y	Y	Y	Y	Y	UNSURE	N			NA	D	NO/NOT SURE	D	D	NO/NOT SURE	A	YES/MAYBE	A	YES/MAYBE	B	NO	YES	NO	NO		A,G,I	A	0	0	G	I		FALSE
N79	17-29	FALSE	M	BAMENDA	NONE/PRIMARY	N	N			Y	Y	N		N	N	N	N	Y	N		Y	UNSURE	N			NA	D	NO/NOT SURE	D	NA		A	YES/MAYBE	A	YES/MAYBE	B	NO	YES	NO	NO		D,F,A	D	0	0	F	A		FALSE
N8	17-29	FALSE	F	BAMENDA	SECONDARY	Y	N			Y	NA	N		N	N	Y	Y	Y	N		Y	UNSURE	N			N	D	NO/NOT SURE	D	NA		C	NO/NOT SURE	B	YES/MAYBE	B	NO	YES	NO	NO		A,F,H	A	0	1	F	H		TRUE
N82	30-39	TRUE	F	BAMENDA	NONE/PRIMARY	Y	N			Y	Y	N		N	N	Y	Y	Y	Y	Y	Y	Y	N			Y	A	YES/MAYBE	B	B	YES/MAYBE	A	YES/MAYBE	A	YES/MAYBE	B	NO	YES	NO	NO		A,G,F	A	0	0	G	F		FALSE
N83	17-29	FALSE	F	BAMENDA	UNIVERSITY	Y	N			Y	Y	Y	N	N	N	Y	Y	Y	Y	Y	Y	Y	N			Y	A	YES/MAYBE	A	A	YES/MAYBE	A	YES/MAYBE	A	YES/MAYBE	B	NO	YES	NO	NO		A,C,F	A	0	0	C	F		FALSE
N90	17-29	FALSE	F	BAMENDA	SECONDARY	Y	N			Y	Y	N		N	Y	N	N	Y	N		N		NA			N	D	NO/NOT SURE	D	NA		B	YES/MAYBE	A	YES/MAYBE	B	NO	YES	NO	NO		A,C,F	A	0	0	C	F		FALSE
N95	30-39	TRUE	F	BAMENDA	SECONDARY	Y	N			Y	Y	N		N	N	N	N	Y	Y	Y	Y	Y	N			N	B	YES/MAYBE	B	B	YES/MAYBE	A	YES/MAYBE	A	YES/MAYBE	B	NO	YES	NO	NO		A,E(PLACEOFWORK),H	A	0	1	E	H	PLACE OF WORK	TRUE
N98	17-29	FALSE	F	BAMENDA	NONE/PRIMARY	N	N			Y	N	N		Y	N	N	Y	Y	N		Y	N	N			Y	D	NO/NOT SURE	D	NA		C	NO/NOT SURE	A	YES/MAYBE	B	NO	YES	NO	NO		A,C	A	0	0	C			FALSE
N99	17-29	FALSE	F	BAMENDA	SECONDARY	N	N			Y	Y	N		N	N	N	Y	Y	Y	Y	Y	UNSURE	N			Y	D	NO/NOT SURE	D	D	NO/NOT SURE	C	NO/NOT SURE	A	YES/MAYBE	B	NO	YES	NO	NO		A,C,I	A	0	0	C	I		FALSE
B13	50+	TRUE	F	LIMBE	SECONDARY	N	N			Y	Y	Y	AWAITING RESULTS	N	N	Y	Y	Y	Y	Y	Y	Y	N			Y	A	YES/MAYBE	A	A	YES/MAYBE	A	YES/MAYBE	A	YES/MAYBE	B,C	NO	YES	YES	NO		A,D,F	A	0	0	D	F		FALSE
N55	40-49	TRUE	M	BAMENDA	UNIVERSITY	N	Y	HEPATITIS	Infectious	Y	N	N		Y	N	N	Y	Y	Y	Y	Y	Y	Y	SOME PEOPLE DIE AFTER BEING VACCINATED	Death	Y	D	NO/NOT SURE	D	D	NO/NOT SURE	A	YES/MAYBE	A	YES/MAYBE	C	NO	NO	YES	NO		A,H,F	A	0	1	H	F		TRUE
N30	17-29	FALSE	F	BAMENDA	UNIVERSITY	Y	N			Y	NA	N		N	N	Y	Y	Y	Y	Y	Y	Y	N			NA	D	NO/NOT SURE	D	D	NO/NOT SURE	D	NO/NOT SURE	A	YES/MAYBE	B,C	NO	YES	YES	NO		A,H,B	A	0	1	H	B		TRUE
N44	17-29	FALSE	F	BAMENDA	SECONDARY	Y	N			Y	Y	N		N	N	Y	Y	Y	Y	Y	Y	Y	N			NA	B	YES/MAYBE	B	B	YES/MAYBE	A	YES/MAYBE	A	YES/MAYBE	B,C	NO	YES	YES	NO		A,F,G	A	0	0	F	G		FALSE
B18	17-29	FALSE	M	BUEA	UNIVERSITY	N	N			Y	Y	N		Y	N	Y	Y	Y	N		Y	Y	Y	DEATH	Death	Y	D	NO/NOT SURE	D	NA		D	NO/NOT SURE	D	NO/NOT SURE	C,D	NO	NO	YES	YES		A,E,D	A	0	0	E	D	UNSPECIFIED	FALSE
B169	17-29	FALSE	F	MUTENGENE	SECONDARY	N	N			Y	N	Y	N	Y	N	N	N	Y	Y	Y	Y	N	N			Y	D	NO/NOT SURE	D	D	NO/NOT SURE	B	YES/MAYBE	B	YES/MAYBE	B.C	NO	YES	YES	NO		A.H.F	A	0	1	H	F		TRUE
B36	17-29	FALSE	F	MUTENGENE	UNIVERSITY	N	N			Y	Y	Y	N	Y	N	N	N	Y	N		Y	N	N			Y	C	NO/NOT SURE	D	NA		B	YES/MAYBE	D	NO/NOT SURE	B.C	NO	YES	YES	NO		A.B.D	A	0	0	B	D		FALSE
B98	30-39	TRUE	F	DOUALA	UNIVERSITY	N	N			Y	N	N		N	N	N	N	Y	Y	Y	Y	UNSURE	Y	DEATH	Death	Y	D	NO/NOT SURE	D	D	NO/NOT SURE	D	NO/NOT SURE	A	YES/MAYBE	C.A.B.D	YES	YES	YES	YES		A.B.H	A	0	1	B	H		TRUE
M138	17-29	FALSE	F	DOUALA	SECONDARY	Y	N			Y	Y	N		N	N	Y	Y	N	N		Y	Y	Y	DEATH	Death	Y	B	YES/MAYBE	B	NA		B	YES/MAYBE	A	YES/MAYBE	D	NO	NO	NO	YES		A,F,C	A	0	0	F	C		FALSE
M141	17-29	FALSE	F	DOUALA	SECONDARY	Y	N			Y	Y	N		N	N	Y	Y	N	Y	N	Y	N	Y	DEATH	Death	Y	D	NO/NOT SURE	D	D	NO/NOT SURE	D	NO/NOT SURE	D	NO/NOT SURE	D	NO	NO	NO	YES		A,F,C	A	0	0	F	C		FALSE
N135	30-39	TRUE	F	BAMENDA	SECONDARY	N	N			N	Y	Y	N	Y	Y	Y	Y	Y	Y	Y	Y	Y	N			Y	C	NO/NOT SURE	C	C	NO/NOT SURE	B	YES/MAYBE	A	YES/MAYBE	BCD	NO	YES	YES	YES		A,H	A	0	1	H			TRUE
B101	17-29	FALSE	F	MUTENGENE	SECONDARY	N	N			Y	Y	N		N	N	Y	Y	Y	Y	Y	Y	UNSURE	N			Y	C	NO/NOT SURE	C	C	NO/NOT SURE	C	NO/NOT SURE	B	YES/MAYBE	C	NO	NO	YES	NO		C.A.B	C	0	0	A	B		FALSE
B103	30-39	TRUE	F	MUTENGENE	SECONDARY	N	N			Y	N	N		Y	Y	N	Y	Y	Y	Y	Y	UNSURE	N			Y	C	NO/NOT SURE	C	C	NO/NOT SURE	A	YES/MAYBE	A	YES/MAYBE	C	NO	NO	YES	NO		A.D.H	A	0	1	D	H		TRUE
M65	17-29	FALSE	F	DOUALA	SECONDARY	Y	Y	ASTHMA	Pulmonary	N	Y	N		N	Y	N	Y	N	N		Y	Y	Y	DEATH	Death	Y	B	YES/MAYBE	B	NA		B	YES/MAYBE	D	NO/NOT SURE	D	NO	NO	NO	YES		A,C,G	A	0	0	C	G		FALSE
B107	17-29	FALSE	F	TIKO	SECONDARY	N	N			Y	N	N		N	N	N	N	Y	Y	Y	Y	Y	N			N	A	YES/MAYBE	A	A	YES/MAYBE	B	YES/MAYBE	A	YES/MAYBE	C	NO	NO	YES	NO		A.I.H	A	0	1	I	H		TRUE
B11	17-29	FALSE	F	DOUALA	SECONDARY	N	N			Y	Y	N		N	N	Y	Y	Y	Y	Y	Y	Y	N			Y	B	YES/MAYBE	B	B	YES/MAYBE	B	YES/MAYBE	A	YES/MAYBE	C	NO	NO	YES	NO		A,F,H	A	0	1	F	H		TRUE
M180	30-39	TRUE	F	DOUALA	SECONDARY	N	N			Y	N	N		N	N	N	Y	N	N		Y	N	Y	DEATH	Death	Y	D	NO/NOT SURE	D	NA		C	NO/NOT SURE	D	NO/NOT SURE	E	NO	NO	NO	NO		A,F,C	A	0	0	F	C		FALSE
B113	30-39	TRUE	F	MUTENGENE	UNIVERSITY	N	N			Y	Y	N		N	N	N	N	Y	Y	Y	Y	N	N			N	D	NO/NOT SURE	D	D	NO/NOT SURE	B	YES/MAYBE	B	YES/MAYBE	C	NO	NO	YES	NO		A.D.H	A	0	1	D	H		TRUE
B114	30-39	TRUE	F	TIKO	SECONDARY	N	N			Y	Y	N		N	N	Y	Y	Y	Y	Y	Y	Y	N			Y	C	NO/NOT SURE	D	D	NO/NOT SURE	C	NO/NOT SURE	A	YES/MAYBE	C	NO	NO	YES	NO		A.F.H	A	0	1	F	H		TRUE
B115	17-29	FALSE	F	LIKOMBA	NONE/PRIMARY	N	N			Y	Y	N		N	N	Y	Y	Y	Y	Y	Y	UNSURE	N			Y	D	NO/NOT SURE	D	D	NO/NOT SURE	C	NO/NOT SURE	A	YES/MAYBE	C	NO	NO	YES	NO		A.C.E	A	0	0	C	E	UNSPECIFIED	FALSE
B117	17-29	FALSE	F	LIMBE	UNIVERSITY	N	N			Y	Y	N		N	N	Y	Y	Y	Y	Y	Y	Y	N			N	D	NO/NOT SURE	D	D	NO/NOT SURE	D	NO/NOT SURE	A	YES/MAYBE	C	NO	NO	YES	NO		A.H.C	A	0	1	H	C		TRUE
B119	50+	TRUE	M	LIMBE	SECONDARY	N	Y	DIABETES	Diabetes/Cancer	Y	Y	Y	P	Y	N	Y	N	Y	Y	Y	Y	UNSURE	N			Y	B	YES/MAYBE	B	B	YES/MAYBE	B	YES/MAYBE	A	YES/MAYBE	C	NO	NO	YES	NO		A.C.F	A	0	0	C	F		FALSE
B123	17-29	FALSE	F	MUTENGENE	SECONDARY	Y	N			Y	Y	N		N	N	Y	Y	Y	Y	Y	Y	UNSURE	N			N	B	YES/MAYBE	B	B	YES/MAYBE	A	YES/MAYBE	A	YES/MAYBE	C	NO	NO	YES	NO		A.I.D	A	0	0	I	D		FALSE
M23	50+	TRUE	F	DOUALA	SECONDARY	N	Y	HIGH BLOOD PRESSURE	Other / Not Specified	Y	Y	N		N	N	N	N	Y	Y	Y	Y	UNSURE	Y	IT MAKES PEOPLE TO COLLAPSE AND DIE	Death	N	D	NO/NOT SURE	D	D	NO/NOT SURE	C	NO/NOT SURE	C	NO/NOT SURE	E EVERYONE NEEDS TO MAKE A CHOICE	NO	NO	NO	YES	EVERYONE NEEDS TO MAKE A CHOICE	A,H,D	A	0	1	H	D		TRUE
B108	50+	TRUE	F	DOUALA	NONE/PRIMARY	N	N			Y	N	N		N	N	N	N	Y	Y	Y	Y	N	Y	DEATH	Death	N	D	NO/NOT SURE	D	D	NO/NOT SURE	A	YES/MAYBE	C	NO/NOT SURE							A.J.D	A	0	0	J	D		FALSE
B135	40-49	TRUE	M	DOUALA	NONE/PRIMARY	N	N			Y	Y	N		Y	Y	Y	Y	Y	Y	Y	Y	Y	N			N	A	YES/MAYBE	A	A	YES/MAYBE	A	YES/MAYBE	A	YES/MAYBE	C	NO	NO	YES	NO		F.A.C	F	0	0	A	C		FALSE
B137	30-39	TRUE	F	DOUALA	UNIVERSITY	N	N			Y	Y	N		Y	Y	Y	Y	Y	N		Y	N	N			N	D	NO/NOT SURE	D	NA		B	YES/MAYBE	A	YES/MAYBE	C	NO	NO	YES	NO		A.H.F	A	0	1	H	F		TRUE
B138	17-29	FALSE	F	MUTENGENE	SECONDARY	N	N			Y	Y	Y	N	Y	N	Y	Y	Y	N		Y	UNSURE	N			N	C	NO/NOT SURE	C	NA		C	NO/NOT SURE	A	YES/MAYBE	C	NO	NO	YES	NO		A.H.B	A	0	1	H	B		TRUE
B139	50+	TRUE	F	MUTENGENE	SECONDARY	N	N			Y	Y	N		N	N	Y	Y	Y	Y	Y	Y	Y	N			Y	A	YES/MAYBE	A	A	YES/MAYBE	A	YES/MAYBE	A	YES/MAYBE	C	NO	NO	YES	NO		F.A.D	F	0	0	A	D		FALSE
B140	30-39	TRUE	F	TIKO	UNIVERSITY	N	N			Y	Y	Y	N	N	N	N	Y	Y	Y	Y	Y	N	N			N	D	NO/NOT SURE	D	D	NO/NOT SURE	D	NO/NOT SURE	D	NO/NOT SURE	C	NO	NO	YES	NO		A	A	0	0				FALSE
B146	17-29	FALSE	F	TIKO	SECONDARY	Y	N			Y	Y	N		N	N	N	N	N	Y	Y	Y	UNSURE	N			N	C	NO/NOT SURE	C	C	NO/NOT SURE	C	NO/NOT SURE	A	YES/MAYBE	C	NO	NO	YES	NO		A.D,C	A	0	0	D	C		FALSE
B77	17-29	FALSE	F	BUEA	NONE/PRIMARY	N	N			Y	Y	N		N	N	Y	Y	Y	N		Y	Y	Y	DEATH	Death	N	D	NO/NOT SURE	D	NA		D	NO/NOT SURE	D	NO/NOT SURE							A.B.G	A	0	0	B	G		FALSE
E237	17-29	FALSE	F	YAOUNDE	UNIVERSITY	N	N			Y	Y	N		Y	N	Y	Y	N	N		Y	Y	Y	DEATH	Death	N	D	NO/NOT SURE	D	NA		D	NO/NOT SURE	D	NO/NOT SURE							A,F,G	A	0	0	F	G		FALSE
N108	17-29	FALSE	F	MAKENENE	NONE/PRIMARY	N	Y	HIV	Infectious	Y	Y	N		Y	Y	N	Y	Y	Y	Y	Y	N	Y	DEATH	Death	N	C	NO/NOT SURE	D	D	NO/NOT SURE	D	NO/NOT SURE	C	NO/NOT SURE							A,I,F	A	0	0	I	F		FALSE
N97	30-39	TRUE	F	BAMENDA	NONE/PRIMARY	N	N			Y	Y	N		Y	N	N	Y	Y	Y	Y	Y	UNSURE	Y	DEATH	Death	N	D	NO/NOT SURE	D	D	NO/NOT SURE	D	NO/NOT SURE	D	NO/NOT SURE							B,A,H	B	0	1	A	H		TRUE
N31	17-29	FALSE	F	BAMENDA	UNIVERSITY	Y	N			Y	Y	N		N	Y	N	Y	Y	N		Y	N	Y	IT DOES NOT PREVENT ONE FROM THE INFECTION	Does Not Work	Y	C	NO/NOT SURE	C	NA		C	NO/NOT SURE	A	YES/MAYBE	C	NO	NO	YES	NO		F,C,H	F	0	1	C	H		TRUE
M169	40-49	TRUE	F	DOUALA	NONE/PRIMARY	N	N			Y	Y	N		N	Y	Y	Y	Y	Y	Y	Y	UNSURE	Y	STERILITY	Fertility Issues	Y	B	YES/MAYBE	C	C	NO/NOT SURE	B	YES/MAYBE	C	NO/NOT SURE	A	YES	NO	NO	NO		A,I,F	A	0	0	I	F		FALSE
B21	30-39	TRUE	F	MUTENGENE	SECONDARY	Y	N			Y	Y	Y	N	Y	N	Y	Y	Y	N		Y	Y	N			Y	D	NO/NOT SURE	D	NA		A	YES/MAYBE	A	YES/MAYBE	C	NO	NO	YES	NO		A,B,G	A	0	0	B	G		FALSE
N146	17-29	FALSE	F	BAMENDA	UNIVERSITY	N	N			Y	Y	Y	N	Y	N	Y	Y	Y	Y	Y	Y	Y	Y	IFERTILITY	Fertility Issues	Y	C	NO/NOT SURE	C	C	NO/NOT SURE	B	YES/MAYBE	B	YES/MAYBE	ABC	YES	YES	YES	NO		C,A,H	C	0	1	A	H		TRUE
B158	30-39	TRUE	F	LIMBE	SECONDARY	Y	N			Y	Y	N		N	N	N	N	Y	Y	Y	Y	N	Y	INFERTILITY	Fertility Issues	N	D	NO/NOT SURE	D	D	NO/NOT SURE	D	NO/NOT SURE	B	YES/MAYBE	C	NO	NO	YES	NO		A.H.I	A	0	1	H	I		TRUE
E60	30-39	TRUE	F	YAOUNDE	UNIVERSITY	Y	N			Y	Y	N		N	N	Y	Y	N	Y	Y	Y	Y	Y	ABORTION	Fertility Issues	Y	D	NO/NOT SURE	D	D	NO/NOT SURE	D	NO/NOT SURE	C	NO/NOT SURE							A,H,C	A	0	1	H	C		TRUE
B28	30-39	TRUE	F	DOUALA	UNIVERSITY	Y	Y	HIV	Infectious	Y	Y	N		N	N	Y	Y	Y	Y	Y	Y	UNSURE	N			Y	A	YES/MAYBE	A	A	YES/MAYBE	A	YES/MAYBE	A	YES/MAYBE	C	NO	NO	YES	NO		A.H.G	A	0	1	H	G		TRUE
B32	17-29	FALSE	M	TIKO	SECONDARY	N	N			Y	N	N		N	N	N	N	Y	N		Y	Y	N			N	D	NO/NOT SURE	B	NA		C	NO/NOT SURE	A	YES/MAYBE	C	NO	NO	YES	NO		C.H.A	C	0	1	H	A		TRUE
B37	40-49	TRUE	M	DOUALA	UNIVERSITY	N	N			Y	Y	Y	N	Y	N	Y	Y	Y	Y	Y	Y	N	N			N	C	NO/NOT SURE	C	C	NO/NOT SURE	C	NO/NOT SURE	B	YES/MAYBE	C	NO	NO	YES	NO		H.A.D	H	1	1	A	D		TRUE
B41	17-29	FALSE	M	MUTENGENE	UNIVERSITY	N	N			Y	Y	Y	P	Y	Y	N	N	Y	N		Y	N	N			Y	D	NO/NOT SURE	D	NA		C	NO/NOT SURE	D	NO/NOT SURE	C	NO	NO	YES	NO		A.G.H	A	0	1	G	H		TRUE
B42	30-39	TRUE	F	BUEA	UNIVERSITY	Y	N			Y	Y	N		N	N	N	N	N	N		Y	N	N			Y	D	NO/NOT SURE	D	NA		D	NO/NOT SURE	C	NO/NOT SURE	C	NO	NO	YES	NO		A.C.I	A	0	0	C	I		FALSE
B43	17-29	FALSE	F	BUEA	UNIVERSITY	Y	N			Y	Y	N		N	N	N	Y	N	Y	Y	Y	Y	N			Y	C	NO/NOT SURE	C	C	NO/NOT SURE	A	YES/MAYBE	B	YES/MAYBE	C	NO	NO	YES	NO		A.B.C	A	0	0	B	C		FALSE
B47	40-49	TRUE	F	BUEA	SECONDARY	Y	N			Y	Y	N		N	N	Y	Y	N	Y	Y	Y	Y	N			Y	C	NO/NOT SURE	C	C	NO/NOT SURE	C	NO/NOT SURE	B	YES/MAYBE	C	NO	NO	YES	NO		A.H.F	A	0	1	H	F		TRUE
B49	17-29	FALSE	F	BUEA	UNIVERSITY	Y	N			Y	Y	N		Y	N	Y	Y	Y	N		Y	Y	N			Y	C	NO/NOT SURE	B	NA		C	NO/NOT SURE	A	YES/MAYBE	C	NO	NO	YES	NO		A.H.B	A	0	1	H	B		TRUE
B50	30-39	TRUE	F	LIMBE	SECONDARY	Y	N			Y	Y	Y	N	Y	Y	N	N	Y	Y	Y	Y	Y	N			Y	C	NO/NOT SURE	C	C	NO/NOT SURE	A	YES/MAYBE	A	YES/MAYBE	C	NO	NO	YES	NO		A.C.F	A	0	0	C	F		FALSE
B52	17-29	FALSE	F	MUTENGENE	UNIVERSITY	Y	N			Y	Y	N		Y	Y	Y	Y	Y	Y	Y	Y	N	N			Y	D	NO/NOT SURE	D	D	NO/NOT SURE	C	NO/NOT SURE	B	YES/MAYBE	C	NO	NO	YES	NO		A.D.F	A	0	0	D	F		FALSE
M8	17-29	FALSE	M	DOUALA	NONE/PRIMARY	N	N			Y	N	N		N	N	N	N	Y	Y	N	N	N	Y	IT HAS MRNA THAT COULD CHANGE GENETIC COMPOSITION	Genetic Changes	Y	D	NO/NOT SURE	D	D	NO/NOT SURE	C	NO/NOT SURE	B	YES/MAYBE	A	YES	NO	NO	NO		H,J,A	H	1	1	J	A		TRUE
B56	30-39	TRUE	F	SOUZA	SECONDARY	Y	Y	HIV	Infectious	Y	Y	N		N	N	Y	Y	N	Y	N	Y	N	N			Y	D	NO/NOT SURE	D	D	NO/NOT SURE	D	NO/NOT SURE	A	YES/MAYBE	C	NO	NO	YES	NO		A.F.H	A	0	1	F	H		TRUE
B58	30-39	TRUE	F	BUEA	UNIVERSITY	Y	N			Y	Y	N		N	N	Y	Y	Y	Y	Y	Y	UNSURE	N			N	C	NO/NOT SURE	C	C	NO/NOT SURE	C	NO/NOT SURE	B	YES/MAYBE	C	NO	NO	YES	NO		A.F.H	A	0	1	F	H		TRUE
N21	30-39	TRUE	F	BAMENDA	UNIVERSITY	Y	N			Y	Y	N		Y	Y	N	Y	Y	Y	Y	Y	Y	Y	IT CAN CHANGE YOUR GENES AND WEAKEN IMMUNITY	Genetic Changes	Y	D	NO/NOT SURE	D	D	NO/NOT SURE	C	NO/NOT SURE	A	YES/MAYBE	ABCD	YES	YES	YES	YES		A,C,H	A	0	1	C	H		TRUE
M7	30-39	TRUE	M	DOUALA	UNIVERSITY	N	N			Y	Y	N		N	N	N	N	N	Y	Y	Y	N	Y	IT COULD CHANGE MY GENETIC COMPOSITION	Genetic Changes	Y	D	NO/NOT SURE	D	D	NO/NOT SURE	D	NO/NOT SURE	C	NO/NOT SURE	C	NO	NO	YES	NO		H,A,D	H	1	1	A	D		TRUE
B65	17-29	FALSE	F	LIMBE	SECONDARY	Y	N			Y	Y	N		N	N	N	N	Y	Y	Y	Y	UNSURE	N			N	D	NO/NOT SURE	D	D	NO/NOT SURE	D	NO/NOT SURE	B	YES/MAYBE	C	NO	NO	YES	NO		A.C.I	A	0	0	C	I		FALSE
B7	30-39	TRUE	F	DOUALA	UNIVERSITY	N	N			Y	Y	N		N	N	Y	Y	Y	Y	Y	Y	UNSURE	N			Y	C	NO/NOT SURE	C	C	NO/NOT SURE	C	NO/NOT SURE	B	YES/MAYBE	C	NO	NO	YES	NO		A,G,H	A	0	1	G	H		TRUE
B76	17-29	FALSE	F	LIMBE	NONE/PRIMARY	Y	N			Y	Y	N		N	N	N	N	Y	N		Y	UNSURE	N			N	D	NO/NOT SURE	D	NA		D	NO/NOT SURE	A	YES/MAYBE	C	NO	NO	YES	NO		A.H.G	A	0	1	H	G		TRUE
N145	17-29	FALSE	M	BAMENDA	SECONDARY	N	N			Y	Y	Y	N	Y	Y	Y	Y	N	Y	N	Y	Y	Y	FEVER	Illness	Y	A	YES/MAYBE	A	A	YES/MAYBE	A	YES/MAYBE	A	YES/MAYBE	AB	YES	YES	NO	NO		D,C,A	D	0	0	C	A		FALSE
B79	50+	TRUE	M	LIMBE	NONE/PRIMARY	N	Y	HIGH BLOOD PRESSURE	Cardiovascular	Y	Y	Y	P	Y	N	Y	Y	Y	Y	Y	Y	Y	N			Y	A	YES/MAYBE	A	A	YES/MAYBE	A	YES/MAYBE	A	YES/MAYBE	C	NO	NO	YES	NO		F.A.H	F	0	1	A	H		TRUE
B80	17-29	FALSE	M	LIMBE	SECONDARY	N	N			Y	Y	N		N	N	N	N	Y	Y	Y	Y	Y	N			Y	C	NO/NOT SURE	C	C	NO/NOT SURE	C	NO/NOT SURE	B	YES/MAYBE	C	NO	NO	YES	NO		F.H.A	F	0	1	H	A		TRUE
B81	50+	TRUE	M	OMBE	SECONDARY	N	N			Y	Y	N		N	N	Y	Y	Y	Y	Y	Y	Y	N			N	A	YES/MAYBE	A	A	YES/MAYBE	A	YES/MAYBE	A	YES/MAYBE	C	NO	NO	YES	NO		A.F.H	A	0	1	F	H		TRUE
N2	30-39	TRUE	F	BAMENDA	SECONDARY	Y	N			Y	Y	N		N	N	N	N	Y	Y	Y	Y	Y	Y	HEADACHE, FEVER	Illness	Y	D	NO/NOT SURE	A	A	YES/MAYBE	A	YES/MAYBE	A	YES/MAYBE	B	NO	YES	NO	NO		A,F,I	A	0	0	F	I		FALSE
B86	40-49	TRUE	M	LIMBE	SECONDARY	N	Y	HIGH BLOOD PRESSURE	Cardiovascular	Y	Y	N		Y	Y	Y	Y	N	Y	Y	Y	Y	N			Y	D	NO/NOT SURE	D	D	NO/NOT SURE	B	YES/MAYBE	A	YES/MAYBE	C	NO	NO	YES	NO		A.F.H	A	0	1	F	H		TRUE
B172	30-39	TRUE	M	BUEA	UNIVERSITY	N	N			Y	Y	Y	N	N	N	Y	Y	Y	Y	Y	Y	UNSURE	Y	NAUSEA AND HEADACHE	Illness	N	D	NO/NOT SURE	D	D	NO/NOT SURE	A	YES/MAYBE	A	YES/MAYBE	C	NO	NO	YES	NO		A.B.I	A	0	0	B	I		FALSE
E65	30-39	TRUE	F	YAOUNDE	UNIVERSITY	Y	N			Y	Y	N		N	Y	Y	Y	N	Y	Y	Y	Y	Y	GIVES FEVER AND CATARRH	Illness	Y	D	NO/NOT SURE	D	D	NO/NOT SURE	B	YES/MAYBE	A	YES/MAYBE	C	NO	NO	YES	NO		H,A,G	H	1	1	A	G		TRUE
N68	17-29	FALSE	F	BAMENDA	UNIVERSITY	Y	N			Y	Y	Y	N	N	N	Y	Y	Y	N		Y	N	Y	RISK OF PRESENTING WITH SYMPTOMS	Illness	Y	D	NO/NOT SURE	D	NA		B	YES/MAYBE	C	NO/NOT SURE	C	NO	NO	YES	NO		A,B,H	A	0	1	B	H		TRUE
B99	17-29	FALSE	F	BUEA	NONE/PRIMARY	N	N			Y	Y	Y	AWAITING RESULTS	N	N	N	N	Y	Y	Y	Y	Y	N			N	B	YES/MAYBE	B	B	YES/MAYBE	B	YES/MAYBE	A	YES/MAYBE	C	NO	NO	YES	NO		A.I.G	A	0	0	I	G		FALSE
E1	17-29	FALSE	F	YAOUNDE	UNIVERSITY	Y	N			Y	Y	N		Y	N	Y	Y	Y	Y	Y	Y	Y	N			Y	C	NO/NOT SURE	C	C	NO/NOT SURE	A	YES/MAYBE	A	YES/MAYBE	C	NO	NO	YES	NO		A,C,F	A	0	0	C	F		FALSE
E10	17-29	FALSE	F	YAOUNDE	SECONDARY	Y	N			Y	Y	N		N	N	Y	Y	Y	Y	Y	Y	N	NA			Y	C	NO/NOT SURE	C	C	NO/NOT SURE	C	NO/NOT SURE	B	YES/MAYBE	C	NO	NO	YES	NO		A,D,F	A	0	0	D	F		FALSE
E101	17-29	FALSE	F	YAOUNDE	UNIVERSITY	Y	N			Y	Y	N		N	N	N	N	N	Y	Y	Y	Y	N			Y	D	NO/NOT SURE	C	C	NO/NOT SURE	C	NO/NOT SURE	A	YES/MAYBE	C	NO	NO	YES	NO		A,C,F	A	0	0	C	F		FALSE
E104	30-39	TRUE	F	YAOUNDE	UNIVERSITY	Y	N			Y	Y	N		N	N	Y	Y	Y	Y	Y	Y	Y	N			Y	B	YES/MAYBE	D	D	NO/NOT SURE	B	YES/MAYBE	A	YES/MAYBE	C	NO	NO	YES	NO		B,H,F	B	0	1	H	F		TRUE
E105	17-29	FALSE	F	YAOUNDE	SECONDARY	Y	N			Y	Y	Y	P	N	N	Y	Y	Y	Y	Y	Y	Y	N			N	B	YES/MAYBE	B	B	YES/MAYBE	B	YES/MAYBE	A	YES/MAYBE	C	NO	NO	YES	NO		A,F,C	A	0	0	F	C		FALSE
E106	17-29	FALSE	F	YAOUNDE	UNIVERSITY	Y	N			Y	Y	N		Y	N	Y	Y	Y	Y	Y	Y	Y	N			Y	B	YES/MAYBE	B	B	YES/MAYBE	A	YES/MAYBE	A	YES/MAYBE	C	NO	NO	YES	NO		H,A,B	H	1	1	A	B		TRUE
E11	30-39	TRUE	F	YAOUNDE	NONE/PRIMARY	Y	N			Y	Y	N		N	N	Y	Y	N	Y	N	Y	Y	N			N	D	NO/NOT SURE	D	D	NO/NOT SURE	D	NO/NOT SURE	B	YES/MAYBE	C	NO	NO	YES	NO		A,D,H	A	0	1	D	H		TRUE
E110	30-39	TRUE	F	YAOUNDE	UNIVERSITY	Y	N			Y	Y	N		Y	N	Y	Y	Y	Y	Y	Y	Y	N			N	A	YES/MAYBE	A	A	YES/MAYBE	A	YES/MAYBE	A	YES/MAYBE	C	NO	NO	YES	NO		A,G,F	A	0	0	G	F		FALSE
E112	17-29	FALSE	F	YAOUNDE	SECONDARY	Y	N			Y	Y	N		N	N	Y	Y	Y	Y	Y	Y	Y	N			Y	B	YES/MAYBE	B	B	YES/MAYBE	B	YES/MAYBE	A	YES/MAYBE	C	NO	NO	YES	NO		A,I,F	A	0	0	I	F		FALSE
E113	17-29	FALSE	F	YAOUNDE	UNIVERSITY	Y	N			Y	Y	Y	N	N	Y	Y	Y	N	Y	Y	Y	N	NA			N	C	NO/NOT SURE	C	C	NO/NOT SURE	C	NO/NOT SURE	A	YES/MAYBE	C	NO	NO	YES	NO		A,C,G	A	0	0	C	G		FALSE
E115	17-29	FALSE	F	YAOUNDE	SECONDARY	Y	N			Y	Y	N		N	N	Y	Y	Y	Y	Y	Y	Y	N			N	B	YES/MAYBE	B	B	YES/MAYBE	A	YES/MAYBE	A	YES/MAYBE	C	NO	NO	YES	NO		A,F,C	A	0	0	F	C		FALSE
E116	30-39	TRUE	F	YAOUNDE	SECONDARY	Y	N			Y	Y	Y	N	N	N	Y	Y	Y	Y	Y	Y	Y	N			N	B	YES/MAYBE	B	B	YES/MAYBE	B	YES/MAYBE	A	YES/MAYBE	C	NO	NO	YES	NO		A,B,C	A	0	0	B	C		FALSE
E118	30-39	TRUE	F	YAOUNDE	SECONDARY	Y	N			Y	Y	N		N	N	Y	Y	N	Y	N	Y	N	NA			N	C	NO/NOT SURE	D	D	NO/NOT SURE	C	NO/NOT SURE	B	YES/MAYBE	C	NO	NO	YES	NO		G,A,C	G	0	0	A	C		FALSE
E12	30-39	TRUE	F	YAOUNDE	SECONDARY	Y	N			Y	Y	N		N	N	Y	Y	Y	Y	Y	Y	Y	N			Y	B	YES/MAYBE	B	B	YES/MAYBE	C	NO/NOT SURE	A	YES/MAYBE	C	NO	NO	YES	NO		A,F,H	A	0	1	F	H		TRUE
B15	17-29	FALSE	F	MUTENGENE	UNIVERSITY	N	N			Y	Y	Y	N	Y	Y	Y	Y	Y	Y	Y	Y	UNSURE	Y	SICKNESS	Illness	Y	D	NO/NOT SURE	D	D	NO/NOT SURE	D	NO/NOT SURE	B	YES/MAYBE	C,E	NO	NO	YES	NO		A,D,E	A	0	0	D	E	UNSPECIFIED	FALSE
E125	17-29	FALSE	F	YAOUNDE	SECONDARY	Y	N			Y	Y	N		N	N	Y	Y	Y	Y	Y	Y	Y	N			N	B	YES/MAYBE	B	B	YES/MAYBE	A	YES/MAYBE	A	YES/MAYBE	C	NO	NO	YES	NO		A,C,J	A	0	0	C	J		FALSE
E126	30-39	TRUE	M	YAOUNDE	UNIVERSITY	N	N			Y	Y	N		Y	Y	Y	Y	Y	Y	Y	Y	N	NA			N	C	NO/NOT SURE	C	C	NO/NOT SURE	C	NO/NOT SURE	B	YES/MAYBE	C	NO	NO	YES	NO		A,B,C	A	0	0	B	C		FALSE
E127	30-39	TRUE	F	YAOUNDE	SECONDARY	N	N			Y	N	N		N	N	N	N	Y	Y	Y	Y	N	NA			N	D	NO/NOT SURE	D	D	NO/NOT SURE	D	NO/NOT SURE	A	YES/MAYBE	C	NO	NO	YES	NO		I,D,F	I	0	0	D	F		FALSE
E128	30-39	TRUE	F	YAOUNDE	SECONDARY	N	N			Y	Y	N		Y	Y	Y	Y	Y	N		N		NA			Y	D	NO/NOT SURE	D	NA		C	NO/NOT SURE	A	YES/MAYBE	C	NO	NO	YES	NO		A,F,H	A	0	1	F	H		TRUE
E130	17-29	FALSE	F	YAOUNDE	UNIVERSITY	N	N			Y	Y	N		Y	Y	Y	Y	Y	Y	Y	Y	Y	N			Y	B	YES/MAYBE	C	C	NO/NOT SURE	B	YES/MAYBE	A	YES/MAYBE	C	NO	NO	YES	NO		F,A,H	F	0	1	A	H		TRUE
E134	30-39	TRUE	F	YAOUNDE	UNIVERSITY	N	N			Y	Y	N		N	N	Y	Y	Y	Y	Y	Y	Y	N			N	B	YES/MAYBE	B	B	YES/MAYBE	B	YES/MAYBE	A	YES/MAYBE	C	NO	NO	YES	NO		F,D,H	F	0	1	D	H		TRUE
E135	17-29	FALSE	F	YAOUNDE	SECONDARY	N	N			Y	Y	Y	N	N	N	N	Y	Y	Y	Y	Y	N	NA			Y	C	NO/NOT SURE	C	C	NO/NOT SURE	B	YES/MAYBE	A	YES/MAYBE	C	NO	NO	YES	NO		A,H,F	A	0	1	H	F		TRUE
E137	17-29	FALSE	F	YAOUNDE	SECONDARY	N	N			Y	Y	N		Y	N	Y	Y	Y	Y	Y	Y	N	NA			N	D	NO/NOT SURE	D	D	NO/NOT SURE	A	YES/MAYBE	A	YES/MAYBE	C	NO	NO	YES	NO		G,D,H	G	0	1	D	H		TRUE
E147	17-29	FALSE	M	YAOUNDE	SECONDARY	N	N			Y	Y	N		N	N	Y	Y	Y	Y	Y	Y	Y	N			Y	A	YES/MAYBE	A	A	YES/MAYBE	B	YES/MAYBE	A	YES/MAYBE	C	NO	NO	YES	NO		A,F,C	A	0	0	F	C		FALSE
E15	17-29	FALSE	F	YAOUNDE	NONE/PRIMARY	Y	N			Y	Y	Y	N	N	N	Y	Y	N	N		Y	N	NA			Y	C	NO/NOT SURE	C	NA		C	NO/NOT SURE	C	NO/NOT SURE	C	NO	NO	YES	NO		F,A,G	F	0	0	A	G		FALSE
E154	17-29	FALSE	M	YAOUNDE	SECONDARY	N	N			Y	Y	N		N	N	Y	Y	N	Y	N	Y	Y	N			Y	B	YES/MAYBE	B	B	YES/MAYBE	B	YES/MAYBE	B	YES/MAYBE	C	NO	NO	YES	NO		A,C,F	A	0	0	C	F		FALSE
E156	17-29	FALSE	M	YAOUNDE	SECONDARY	N	N			Y	Y	N		N	N	N	Y	Y	Y	Y	N		NA			N	A	YES/MAYBE	A	A	YES/MAYBE	B	YES/MAYBE	B	YES/MAYBE	C	NO	NO	YES	NO		A,B,F	A	0	0	B	F		FALSE
E158	30-39	TRUE	M	YAOUNDE	UNIVERSITY	N	N			N	Y	Y	N	Y	N	N	Y	Y	N		Y	N	NA			Y	B	YES/MAYBE	B	NA		B	YES/MAYBE	A	YES/MAYBE	C	NO	NO	YES	NO		A,C,F	A	0	0	C	F		FALSE
E16	30-39	TRUE	F	YAOUNDE	UNIVERSITY	Y	N			Y	Y	N		Y	Y	Y	Y	Y	Y	Y	Y	N	NA			Y	D	NO/NOT SURE	D	D	NO/NOT SURE	B	YES/MAYBE	C	NO/NOT SURE	C	NO	NO	YES	NO		D,A,F	D	0	0	A	F		FALSE
E161	30-39	TRUE	F	YAOUNDE	SECONDARY	N	N			Y	Y	N		N	N	Y	Y	Y	N		Y	N	NA			Y	C	NO/NOT SURE	C	NA		B	YES/MAYBE	B	YES/MAYBE	C	NO	NO	YES	NO		A,D,H	A	0	1	D	H		TRUE
E162	17-29	FALSE	M	YAOUNDE	SECONDARY	N	N			Y	Y	N		N	N	Y	Y	N	Y	N	Y	Y	N			Y	B	YES/MAYBE	B	B	YES/MAYBE	B	YES/MAYBE	A	YES/MAYBE	C	NO	NO	YES	NO		A,H,C	A	0	1	H	C		TRUE
E163	40-49	TRUE	M	YAOUNDE	UNIVERSITY	N	N			Y	Y	N		Y	Y	Y	Y	Y	Y	Y	Y	UNSURE	NA			Y	C	NO/NOT SURE	C	C	NO/NOT SURE	C	NO/NOT SURE	C	NO/NOT SURE	C	NO	NO	YES	NO		A,C,D	A	0	0	C	D		FALSE
M55	17-29	FALSE	F	DOUALA	SECONDARY	Y	N			Y	Y	N		N	N	Y	Y	Y	N		Y	N	Y	CAN CAUSE ILLNESS	Illness	N	D	NO/NOT SURE	D	NA		B	YES/MAYBE	D	NO/NOT SURE	A	YES	NO	NO	NO		A,C,H	A	0	1	C	H		TRUE
E171	30-39	TRUE	F	YAOUNDE	SECONDARY	N	N			Y	Y	N		Y	Y	Y	N	Y	Y	Y	Y	N	N			Y	B	YES/MAYBE	B	B	YES/MAYBE	B	YES/MAYBE	B	YES/MAYBE	C	NO	NO	YES	NO		A,F,C	A	0	0	F	C		FALSE
M88	30-39	TRUE	F	DOUALA	UNIVERSITY	Y	N			Y	Y	N		N	N	N	Y	Y	Y	Y	Y	N	Y	CAUSES OTHER ILLNESSES	Illness	Y	D	NO/NOT SURE	D	D	NO/NOT SURE	A	YES/MAYBE	C	NO/NOT SURE	A	YES	NO	NO	NO		C,F,E	C	0	0	F	E	UNSPECIFIED	FALSE
E174	17-29	FALSE	F	YAOUNDE	SECONDARY	N	N			Y	Y	Y	N	N	Y	Y	Y	N	Y	Y	Y	Y	N			Y	B	YES/MAYBE	B	B	YES/MAYBE	B	YES/MAYBE	B	YES/MAYBE	C	NO	NO	YES	NO		F,A,C	F	0	0	A	C		FALSE
E175	50+	TRUE	M	YAOUNDE	SECONDARY	N	Y	HIGH BLOOD PRESSURE	Cardiovascular	Y	Y	Y	P	Y	N	Y	Y	Y	Y	Y	Y	UNSURE	N			Y	B	YES/MAYBE	A	A	YES/MAYBE	A	YES/MAYBE	A	YES/MAYBE	C	NO	NO	YES	NO		A,B,F	A	0	0	B	F		FALSE
E176	30-39	TRUE	F	YAOUNDE	SECONDARY	N	N			Y	Y	N		N	N	Y	Y	Y	Y	Y	N		NA			N	C	NO/NOT SURE	D	D	NO/NOT SURE	B	YES/MAYBE	B	YES/MAYBE	C	NO	NO	YES	NO		A,B,C	A	0	0	B	C		FALSE
E178	40-49	TRUE	F	YAOUNDE	UNIVERSITY	N	Y	ARTHRITIS	Other / Not Specified	Y	Y	N		N	N	Y	Y	Y	Y	Y	N		NA			N	C	NO/NOT SURE	C	C	NO/NOT SURE	C	NO/NOT SURE	B	YES/MAYBE	C	NO	NO	YES	NO		C,B,A	C	0	0	B	A		FALSE
E183	17-29	FALSE	F	YAOUNDE	NONE/PRIMARY	N	N			Y	Y	N		N	N	N	Y	Y	Y	Y	Y	UNSURE	N			N	B	YES/MAYBE	B	B	YES/MAYBE	C	NO/NOT SURE	C	NO/NOT SURE	C	NO	NO	YES	NO		A,H,C	A	0	1	H	C		TRUE
B129	40-49	TRUE	F	BUEA	NONE/PRIMARY	Y	N			Y	Y	N		N	N	Y	Y	Y	Y	Y	Y	Y	Y	SICKNESS	Illness	Y	A	YES/MAYBE	A	A	YES/MAYBE	A	YES/MAYBE	A	YES/MAYBE	B	NO	YES	NO	NO		A.G.I	A	0	0	G	I		FALSE
E191	30-39	TRUE	F	YAOUNDE	UNIVERSITY	N	N			Y	Y	N		N	N	N	N	N	Y	Y	Y	N	NA			Y	D	NO/NOT SURE	D	D	NO/NOT SURE	D	NO/NOT SURE	B	YES/MAYBE	C	NO	NO	YES	NO		D,H,C	D	0	1	H	C		TRUE
B131	30-39	TRUE	F	BUEA	UNIVERSITY	Y	N			Y	Y	N		N	N	N	Y	Y	N		Y	UNSURE	Y	SICKNESS	Illness	Y	D	NO/NOT SURE	D	NA		B	YES/MAYBE	A	YES/MAYBE	C	NO	NO	YES	NO		F.A.H	F	0	1	A	H		TRUE
E193	17-29	FALSE	M	YAOUNDE	SECONDARY	N	N			Y	Y	N		N	N	N	Y	Y	N		Y	UNSURE	NA			Y	C	NO/NOT SURE	C	NA		C	NO/NOT SURE	A	YES/MAYBE	C	NO	NO	YES	NO		A,B,G	A	0	0	B	G		FALSE
E194	17-29	FALSE	F	YAOUNDE	SECONDARY	N	N			Y	Y	Y	N	N	N	Y	Y	N	N		Y	Y	N			N	B	YES/MAYBE	C	NA		C	NO/NOT SURE	B	YES/MAYBE	C	NO	NO	YES	NO		A,C,F	A	0	0	C	F		FALSE
E197	17-29	FALSE	F	YAOUNDE	UNIVERSITY	N	N			Y	Y	N		Y	Y	Y	Y	Y	Y	Y	Y	UNSURE	NA			Y	A	YES/MAYBE	A	A	YES/MAYBE	A	YES/MAYBE	A	YES/MAYBE	C	NO	NO	YES	NO		A,C,B	A	0	0	C	B		FALSE
E198	30-39	TRUE	F	YAOUNDE	UNIVERSITY	N	N			Y	Y	Y	N	N	N	Y	Y	Y	Y	Y	Y	N	NA			Y	D	NO/NOT SURE	D	D	NO/NOT SURE	D	NO/NOT SURE	D	NO/NOT SURE	C	NO	NO	YES	NO		F,H,D	F	0	1	H	D		TRUE
E2	17-29	FALSE	F	YAOUNDE	UNIVERSITY	Y	N			Y	Y	N		N	N	Y	Y	Y	N		Y	N	N			Y	C	NO/NOT SURE	D	NA		D	NO/NOT SURE	C	NO/NOT SURE	C	NO	NO	YES	NO		A,B,H	A	0	1	B	H		TRUE
E203	17-29	FALSE	F	YAOUNDE	SECONDARY	N	N			Y	Y	N		N	N	N	N	Y	Y	Y	Y	N	NA			N	C	NO/NOT SURE	C	C	NO/NOT SURE	C	NO/NOT SURE	B	YES/MAYBE	C	NO	NO	YES	NO		A,C,B	A	0	0	C	B		FALSE
N33	17-29	FALSE	F	BAMENDA	UNIVERSITY	Y	N			N	Y	Y	N	Y	Y	Y	Y	Y	N		Y	Y	Y	VULNERABLE TO OTHER DISEASES	Immunosuppression	Y	C	NO/NOT SURE	C	NA		A	YES/MAYBE	B	YES/MAYBE	C	NO	NO	YES	NO		A,C,H	A	0	1	C	H		TRUE
E216	30-39	TRUE	F	BAMENDA	UNIVERSITY	N	N			Y	Y	N		N	N	Y	Y	Y	Y	Y	Y	Y	Y	IT SUPPRSSESS THE IMMUNE SYSTEM	Immunosuppression	N	D	NO/NOT SURE	D	D	NO/NOT SURE	D	NO/NOT SURE	A	YES/MAYBE	B	NO	YES	NO	NO		A,B,H	A	0	1	B	H		TRUE
E208	40-49	TRUE	F	YAOUNDE	SECONDARY	N	N			Y	Y	Y	N	N	N	Y	Y	N	N		Y	Y	N			N	B	YES/MAYBE	B	NA		A	YES/MAYBE	C	NO/NOT SURE	C	NO	NO	YES	NO		F,A,C	F	0	0	A	C		FALSE
E211	17-29	FALSE	F	YAOUNDE	SECONDARY	N	N			Y	Y	N		N	N	Y	Y	Y	N		Y	N	NA			N	B	YES/MAYBE	B	NA		A	YES/MAYBE	A	YES/MAYBE	C	NO	NO	YES	NO		A,B,C	A	0	0	B	C		FALSE
E215	17-29	FALSE	F	YAOUNDE	UNIVERSITY	N	N			Y	Y	N		N	N	N	Y	N	Y	Y	Y	N	NA			Y	C	NO/NOT SURE	B	B	YES/MAYBE	C	NO/NOT SURE	A	YES/MAYBE	C	NO	NO	YES	NO		A,H,B	A	0	1	H	B		TRUE
E217	17-29	FALSE	F	YAOUNDE	NONE/PRIMARY	N	N			Y	N	N		N	N	N	N	N	Y	Y	N		NA			N	C	NO/NOT SURE	C	C	NO/NOT SURE	C	NO/NOT SURE	C	NO/NOT SURE	C	NO	NO	YES	NO		A,F,H	A	0	1	F	H		TRUE
E218	17-29	FALSE	F	YAOUNDE	UNIVERSITY	N	N			Y	Y	N		Y	N	Y	Y	Y	Y	Y	Y	N	NA			Y	C	NO/NOT SURE	C	C	NO/NOT SURE	D	NO/NOT SURE	C	NO/NOT SURE	C	NO	NO	YES	NO		A,G,H	A	0	1	G	H		TRUE
E219	17-29	FALSE	F	YAOUNDE	SECONDARY	N	N			Y	Y	N		N	N	Y	Y	Y	Y	Y	Y	Y	N			N	B	YES/MAYBE	C	C	NO/NOT SURE	B	YES/MAYBE	B	YES/MAYBE	C	NO	NO	YES	NO		A,F,H	A	0	1	F	H		TRUE
E22	17-29	FALSE	F	YAOUNDE	NONE/PRIMARY	Y	N			Y	Y	N		Y	N	Y	Y	N	N		Y	N	NA			Y	D	NO/NOT SURE	B	NA		B	YES/MAYBE	B	YES/MAYBE	C	NO	NO	YES	NO		D,B,H	D	0	1	B	H		TRUE
E222	17-29	FALSE	F	YAOUNDE	SECONDARY	N	N			Y	Y	N		N	N	Y	Y	N	Y	N	Y	N	NA			Y	D	NO/NOT SURE	D	D	NO/NOT SURE	D	NO/NOT SURE	C	NO/NOT SURE	C	NO	NO	YES	NO		A,C,D	A	0	0	C	D		FALSE
E224	17-29	FALSE	F	YAOUNDE	SECONDARY	N	N			Y	Y	N		N	N	Y	Y	N	Y	Y	N		NA			Y	D	NO/NOT SURE	D	D	NO/NOT SURE	D	NO/NOT SURE	D	NO/NOT SURE	C	NO	NO	YES	NO		C,A,H	C	0	1	A	H		TRUE
E225	17-29	FALSE	F	YAOUNDE	SECONDARY	N	N			Y	Y	N		N	Y	Y	Y	Y	Y	Y	Y	Y	N			Y	B	YES/MAYBE	B	B	YES/MAYBE	B	YES/MAYBE	B	YES/MAYBE	C	NO	NO	YES	NO		B,F,H	B	0	1	F	H		TRUE
M13	30-39	TRUE	M	DOUALA	SECONDARY	N	N			Y	Y	N		Y	Y	N	N	Y	N		Y	N	Y	IT WILL WEAKEN IMMUN SYSTEM	Immunosuppression	Y	D	NO/NOT SURE	D	NA		D	NO/NOT SURE	D	NO/NOT SURE	C	NO	NO	YES	NO		A,C,H	A	0	1	C	H		TRUE
E228	17-29	FALSE	F	YAOUNDE	SECONDARY	N	N			Y	Y	N		N	N	N	N	Y	N		Y	N	NA			N	D	NO/NOT SURE	D	NA		C	NO/NOT SURE	B	YES/MAYBE	C	NO	NO	YES	NO		A,G,B	A	0	0	G	B		FALSE
E233	40-49	TRUE	F	YAOUNDE	SECONDARY	N	N			Y	Y	N		N	N	Y	Y	Y	Y	Y	N	Y	NA			Y	D	NO/NOT SURE	D	D	NO/NOT SURE	B	YES/MAYBE	B	YES/MAYBE	C	NO	NO	YES	NO		A,F,H	A	0	1	F	H		TRUE
E234	17-29	FALSE	F	YAOUNDE	SECONDARY	N	N			Y	Y	N		Y	Y	Y	Y	Y	N		Y	UNSURE	NA			Y	D	NO/NOT SURE	D	NA		D	NO/NOT SURE	B	YES/MAYBE	C	NO	NO	YES	NO		A,C,F	A	0	0	C	F		FALSE
E235	30-39	TRUE	F	YAOUNDE	UNIVERSITY	N	N			Y	Y	N		Y	Y	Y	Y	N	Y	N	N		NA			N	D	NO/NOT SURE	D	D	NO/NOT SURE	C	NO/NOT SURE	B	YES/MAYBE	C	NO	NO	YES	NO		A,B,G	A	0	0	B	G		FALSE
E238	17-29	FALSE	F	YAOUNDE	UNIVERSITY	N	N			Y	Y	N		N	N	Y	Y	Y	N		Y	UNSURE	NA			Y	C	NO/NOT SURE	C	NA		C	NO/NOT SURE	C	NO/NOT SURE	C	NO	NO	YES	NO		A,C,H	A	0	1	C	H		TRUE
E244	30-39	TRUE	F	YAOUNDE	UNIVERSITY	N	N			Y	Y	N		N	Y	Y	Y	Y	Y	Y	Y	N	NA			Y	C	NO/NOT SURE	C	C	NO/NOT SURE	B	YES/MAYBE	B	YES/MAYBE	C	NO	NO	YES	NO		C,A,H	C	0	1	A	H		TRUE
E245	50+	TRUE	M	YAOUNDE	UNIVERSITY	N	N			Y	Y	N		Y	Y	Y	Y	Y	N		Y	N	NA			Y	B	YES/MAYBE	B	NA		B	YES/MAYBE	B	YES/MAYBE	C	NO	NO	YES	NO		A,H,C	A	0	1	H	C		TRUE
E246	30-39	TRUE	F	YAOUNDE	SECONDARY	N	N			Y	N	N		N	Y	Y	Y	Y	Y	Y	Y	N	NA			Y	C	NO/NOT SURE	B	B	YES/MAYBE	C	NO/NOT SURE	B	YES/MAYBE	C	NO	NO	YES	NO		A,C,H	A	0	1	C	H		TRUE
E249	17-29	FALSE	F	YAOUNDE	UNIVERSITY	N	N			Y	N	N		Y	Y	Y	Y	Y	Y	Y	N	N	NA			N	B	YES/MAYBE	B	B	YES/MAYBE	C	NO/NOT SURE	C	NO/NOT SURE	C	NO	NO	YES	NO		A,H,C	A	0	1	H	C		TRUE
E251	30-39	TRUE	F	YAOUNDE	NONE/PRIMARY	N	N			N	N	N		N	N	N	Y	N	N		N		NA			N	C	NO/NOT SURE	C	NA		C	NO/NOT SURE	B	YES/MAYBE	C	NO	NO	YES	NO		A,C,H	A	0	1	C	H		TRUE
N120	17-29	FALSE	F	BAMENDA	NONE/PRIMARY	N	Y	HEART DISEASE	Cardiovascular	Y	N	N		N	N	N	N	Y	N		Y	Y	Y	SIDE EFFECTS	Long Term Side Effects	Y	D	NO/NOT SURE	D	NA		A	YES/MAYBE	A	YES/MAYBE	B	NO	YES	NO	NO		A,H,B	A	0	1	H	B		TRUE
E27	30-39	TRUE	F	YAOUNDE	SECONDARY	Y	N			Y	Y	Y	N	N	N	N	N	Y	Y	Y	Y	N	NA			Y	C	NO/NOT SURE	D	D	NO/NOT SURE	B	YES/MAYBE	B	YES/MAYBE	C	NO	NO	YES	NO		A,C,D	A	0	0	C	D		FALSE
E28	17-29	FALSE	F	YAOUNDE	UNIVERSITY	Y	N			Y	Y	N		N	N	Y	Y	Y	N		Y	UNSURE	N			N	C	NO/NOT SURE	C	NA		B	YES/MAYBE	A	YES/MAYBE	C	NO	NO	YES	NO		A,B,H	A	0	1	B	H		TRUE
E3	17-29	FALSE	F	YAOUNDE	UNIVERSITY	Y	N			Y	Y	N		N	Y	Y	Y	Y	N		Y	Y	N			Y	B	YES/MAYBE	B	NA		B	YES/MAYBE	A	YES/MAYBE	C	NO	NO	YES	NO		A,C,H	A	0	1	C	H		TRUE
N57	17-29	FALSE	F	BAMENDA	UNIVERSITY	Y	N			Y	Y	N		Y	Y	Y	Y	Y	Y	Y	Y	N	Y	LONG TERM EFFECTS	Long Term Side Effects	Y	C	NO/NOT SURE	D	D	NO/NOT SURE	A	YES/MAYBE	A	YES/MAYBE	C,D	NO	NO	YES	YES		A,B,C	A	0	0	B	C		FALSE
E35	17-29	FALSE	F	YAOUNDE	UNIVERSITY	Y	N			Y	Y	N		N	N	Y	Y	Y	N		Y	N	NA			N	C	NO/NOT SURE	C	NA		A	YES/MAYBE	A	YES/MAYBE	C	NO	NO	YES	NO		A,C,F	A	0	0	C	F		FALSE
E36	30-39	TRUE	F	YAOUNDE	NONE/PRIMARY	Y	N			N	Y	Y	N	N	N	N	Y	Y	Y	Y	Y	N	NA			Y	C	NO/NOT SURE	C	C	NO/NOT SURE	B	YES/MAYBE	B	YES/MAYBE	C	NO	NO	YES	NO		A,H,C	A	0	1	H	C		TRUE
E37	17-29	FALSE	F	YAOUNDE	UNIVERSITY	Y	N			Y	N	N		N	N	N	Y	N	Y	Y	Y	N	N			N	C	NO/NOT SURE	D	D	NO/NOT SURE	B	YES/MAYBE	B	YES/MAYBE	C	NO	NO	YES	NO		A,C,F	A	0	0	C	F		FALSE
E38	17-29	FALSE	F	YAOUNDE	UNIVERSITY	Y	N			Y	Y	N		N	Y	N	Y	Y	N		Y	N	NA			N	D	NO/NOT SURE	D	NA		B	YES/MAYBE	B	YES/MAYBE	C	NO	NO	YES	NO		A,D,H	A	0	1	D	H		TRUE
E39	17-29	FALSE	F	YAOUNDE	SECONDARY	Y	N			Y	Y	N		N	N	Y	Y	N	Y	Y	Y	Y	N			Y	C	NO/NOT SURE	D	D	NO/NOT SURE	B	YES/MAYBE	B	YES/MAYBE	C	NO	NO	YES	NO		A,F,H	A	0	1	F	H		TRUE
E46	17-29	FALSE	F	YAOUNDE	SECONDARY	Y	N			Y	Y	N		N	N	Y	Y	Y	N		Y	Y	N			N	C	NO/NOT SURE	B	NA		C	NO/NOT SURE	A	YES/MAYBE	C	NO	NO	YES	NO		A,B,H	A	0	1	B	H		TRUE
E47	30-39	TRUE	F	YAOUNDE	UNIVERSITY	Y	N			Y	Y	Y	N	N	Y	N	N	Y	N		Y	Y	N			N	D	NO/NOT SURE	C	NA		C	NO/NOT SURE	B	YES/MAYBE	C	NO	NO	YES	NO		A,D,F	A	0	0	D	F		FALSE
E52	17-29	FALSE	F	YAOUNDE	UNIVERSITY	Y	N			Y	Y	Y	N	N	N	Y	Y	Y	N		Y	Y	N			Y	A	YES/MAYBE	A	NA		A	YES/MAYBE	A	YES/MAYBE	C	NO	NO	YES	NO		A,C,D	A	0	0	C	D		FALSE
E54	30-39	TRUE	F	YAOUNDE	UNIVERSITY	Y	N			Y	Y	N		N	N	Y	Y	Y	Y	Y	Y	N	NA			N	D	NO/NOT SURE	D	D	NO/NOT SURE	B	YES/MAYBE	C	NO/NOT SURE	C	NO	NO	YES	NO		A,H,J	A	0	1	H	J		TRUE
E58	17-29	FALSE	F	YAOUNDE	UNIVERSITY	Y	N			Y	N	N		N	Y	Y	N	Y	N		Y	N	NA			Y	C	NO/NOT SURE	C	NA		C	NO/NOT SURE	B	YES/MAYBE	C	NO	NO	YES	NO		A,B,C	A	0	0	B	C		FALSE
E59	17-29	FALSE	F	YAOUNDE	SECONDARY	Y	N			Y	Y	Y	N	N	N	Y	Y	Y	N		Y	Y	N			Y	D	NO/NOT SURE	C	NA		D	NO/NOT SURE	B	YES/MAYBE	C	NO	NO	YES	NO		H,B,G	H	1	1	B	G		TRUE
E6	17-29	FALSE	F	YAOUNDE	UNIVERSITY	Y	N			Y	Y	Y	N	N	N	Y	Y	Y	Y	Y	N	N	NA			N	D	NO/NOT SURE	D	D	NO/NOT SURE	B	YES/MAYBE	C	NO/NOT SURE	C	NO	NO	YES	NO		D,C,A	D	0	0	C	A		FALSE
E62	17-29	FALSE	F	YAOUNDE	UNIVERSITY	Y	N			Y	Y	N		N	N	Y	Y	Y	N		Y	N	NA			Y	C	NO/NOT SURE	D	NA		C	NO/NOT SURE	C	NO/NOT SURE	C	NO	NO	YES	NO		A,G,H	A	0	1	G	H		TRUE
E63	17-29	FALSE	F	YAOUNDE	UNIVERSITY	Y	N			Y	Y	N		Y	Y	Y	Y	Y	Y	Y	Y	Y	N			Y	A	YES/MAYBE	A	A	YES/MAYBE	C	NO/NOT SURE	B	YES/MAYBE	C	NO	NO	YES	NO		A,H,G	A	0	1	H	G		TRUE
N100	17-29	FALSE	M	BAMENDA	SECONDARY	N	N			Y	Y	Y	N	N	N	Y	Y	Y	N		Y	Y	Y	LONG TERM SIDE EFFECTS	Long Term Side Effects	NA	C	NO/NOT SURE	C	NA		B	YES/MAYBE	C	NO/NOT SURE							A,B,H	A	0	1	B	H		TRUE
E66	30-39	TRUE	F	YAOUNDE	UNIVERSITY	Y	N			Y	Y	N		N	N	Y	Y	Y	Y	Y	Y	Y	N			Y	B	YES/MAYBE	B	B	YES/MAYBE	B	YES/MAYBE	A	YES/MAYBE	C	NO	NO	YES	NO		A,B,C	A	0	0	B	C		FALSE
E68	30-39	TRUE	F	YAOUNDE	SECONDARY	Y	Y	HEPATITIS B	Infectious	Y	N	Y	N	Y	N	Y	Y	Y	Y	Y	Y	N	N			Y	A	YES/MAYBE	A	A	YES/MAYBE	A	YES/MAYBE	A	YES/MAYBE	C	NO	NO	YES	NO		A,D,H	A	0	1	D	H		TRUE
E7	17-29	FALSE	F	YAOUNDE	UNIVERSITY	Y	N			Y	N	N		N	N	Y	Y	Y	N		Y	N	NA			Y	C	NO/NOT SURE	C	NA		B	YES/MAYBE	B	YES/MAYBE	C	NO	NO	YES	NO		A,D,H	A	0	1	D	H		TRUE
E71	30-39	TRUE	F	YAOUNDE	NONE/PRIMARY	Y	N			Y	Y	N		N	N	N	N	N	N		N	N	N			N	B	YES/MAYBE	B	NA		D	NO/NOT SURE	B	YES/MAYBE	C	NO	NO	YES	NO		A,B,F	A	0	0	B	F		FALSE
M150	17-29	FALSE	F	DOUALA	NONE/PRIMARY	Y	N			Y	N	Y	N	N	N	N	N	Y	N		Y	Y	Y	NA	Miscellaneous / Not Specified	Y	D	NO/NOT SURE	D	NA		D	NO/NOT SURE	D	NO/NOT SURE	D	NO	NO	NO	YES		A,B,C	A	0	0	B	C		FALSE
E75	17-29	FALSE	F	YAOUNDE	SECONDARY	Y	N			N	N	N		N	N	Y	Y	Y	N		Y	Y	N			Y	D	NO/NOT SURE	C	NA		B	YES/MAYBE	A	YES/MAYBE	C	NO	NO	YES	NO		A,G,I	A	0	0	G	I		FALSE
E76	17-29	FALSE	F	YAOUNDE	UNIVERSITY	Y	Y	NA	Other / Not Specified	Y	N	N		N	N	N	Y	Y	Y	Y	N	N	NA			N	C	NO/NOT SURE	C	C	NO/NOT SURE	A	YES/MAYBE	A	YES/MAYBE	C	NO	NO	YES	NO		H,D,A	H	1	1	D	A		TRUE
E78	30-39	TRUE	F	YAOUNDE	SECONDARY	Y	N			N	Y	N		N	N	Y	Y	Y	Y	Y	Y	N	NA			Y	D	NO/NOT SURE	D	D	NO/NOT SURE	D	NO/NOT SURE	B	YES/MAYBE	C	NO	NO	YES	NO		A,F,G	A	0	0	F	G		FALSE
E79	30-39	TRUE	F	YAOUNDE	NONE/PRIMARY	Y	N			Y	Y	N		N	N	N	N	N	Y	Y	N		NA			Y	D	NO/NOT SURE	D	D	NO/NOT SURE	C	NO/NOT SURE	B	YES/MAYBE	C	NO	NO	YES	NO		A,C,I	A	0	0	C	I		FALSE
E83	30-39	TRUE	F	YAOUNDE	SECONDARY	Y	N			Y	N	N		N	N	Y	Y	N	Y	N	N		NA			N	C	NO/NOT SURE	C	C	NO/NOT SURE	C	NO/NOT SURE	B	YES/MAYBE	C	NO	NO	YES	NO		A,D,F	A	0	0	D	F		FALSE
E86	30-39	TRUE	F	YAOUNDE	SECONDARY	Y	N			Y	Y	Y	N	N	N	Y	Y	Y	Y	Y	Y	N	NA			N	B	YES/MAYBE	B	B	YES/MAYBE	B	YES/MAYBE	B	YES/MAYBE	C	NO	NO	YES	NO		A,F,H	A	0	1	F	H		TRUE
E9	17-29	FALSE	F	YAOUNDE	UNIVERSITY	Y	N			Y	Y	N		Y	N	Y	Y	N	N		Y	Y	N			Y	B	YES/MAYBE	B	NA		B	YES/MAYBE	A	YES/MAYBE	C	NO	NO	YES	NO		A,B,G	A	0	0	B	G		FALSE
E141	30-39	TRUE	F	YAOUNDE	UNIVERSITY	N	N			Y	Y	N		N	N	Y	Y	N	Y	Y	Y	Y	Y	NA	Miscellaneous / Not Specified	Y	D	NO/NOT SURE	D	D	NO/NOT SURE	C	NO/NOT SURE	C	NO/NOT SURE	A	YES	NO	NO	NO		A,F,G	A	0	0	F	G		FALSE
M101	17-29	FALSE	F	DOUALA	SECONDARY	Y	N			Y	Y	N		Y	N	N	Y	Y	N		Y	NA	N			Y	C	NO/NOT SURE	C	NA		C	NO/NOT SURE	B	YES/MAYBE	C	NO	NO	YES	NO		A,B,C	A	0	0	B	C		FALSE
M11	30-39	TRUE	F	DOUALA	NONE/PRIMARY	N	N			Y	N	N		N	N	Y	Y	Y	Y	Y	Y	N	N			Y	D	NO/NOT SURE	D	D	NO/NOT SURE	A	YES/MAYBE	B	YES/MAYBE	C	NO	NO	YES	NO		A,BC	A	0	0	B	C		FALSE
M147	17-29	FALSE	F	DOUALA	SECONDARY	Y	N			Y	N	N		N	N	N	N	N	Y	Y	Y	N	Y	NA	Miscellaneous / Not Specified	Y	D	NO/NOT SURE	D	D	NO/NOT SURE	D	NO/NOT SURE	D	NO/NOT SURE	A	YES	NO	NO	NO		A,C,H	A	0	1	C	H		TRUE
M113	17-29	FALSE	F	DOUALA	UNIVERSITY	Y	N			Y	N	Y	N	N	N	N	N	N	N		Y	N	N			N	D	NO/NOT SURE	D	NA		D	NO/NOT SURE	C	NO/NOT SURE	C	NO	NO	YES	NO		A,F,H	A	0	1	F	H		TRUE
M114	17-29	FALSE	F	DOUALA	SECONDARY	Y	N			Y	N	N		N	N	Y	Y	Y	N		N		NA			N	D	NO/NOT SURE	D	NA		D	NO/NOT SURE	C	NO/NOT SURE	C	NO	NO	YES	NO		F,G,H	F	0	1	G	H		TRUE
M116	17-29	FALSE	F	DOUALA	SECONDARY	Y	N			Y	Y	N		N	N	N	N	Y	N		N		NA			Y	A	YES/MAYBE	A	NA		A	YES/MAYBE	B	YES/MAYBE	C	NO	NO	YES	NO		A,G,C	A	0	0	G	C		FALSE
M117	17-29	FALSE	F	DOUALA	UNIVERSITY	Y	N			Y	Y	Y	N	Y	Y	Y	Y	N	N		Y	N	N			N	B	YES/MAYBE	D	NA		B	YES/MAYBE	B	YES/MAYBE	C	NO	NO	YES	NO		A,C,F	A	0	0	C	F		FALSE
M120	17-29	FALSE	F	DOUALA	UNIVERSITY	Y	N			Y	Y	N		N	N	N	Y	N	Y	N	N		NA			N	B	YES/MAYBE	D	D	NO/NOT SURE	D	NO/NOT SURE	B	YES/MAYBE	C	NO	NO	YES	NO		A,C,D	A	0	0	C	D		FALSE
M121	30-39	TRUE	F	DOUALA	UNIVERSITY	Y	N			Y	Y	N		N	N	Y	Y	Y	N		Y	Y	N			Y	B	YES/MAYBE	B	NA		B	YES/MAYBE	B	YES/MAYBE	C	NO	NO	YES	NO		H,B,A	H	1	1	B	A		TRUE
M184	17-29	FALSE	F	DOUALA	SECONDARY	N	N			Y	Y	N		Y	N	N	N	N	N		Y	N	Y	NA	Miscellaneous / Not Specified	Y	D	NO/NOT SURE	D	NA		A	YES/MAYBE	D	NO/NOT SURE	A	YES	NO	NO	NO		C,H,A	C	0	1	H	A		TRUE
M200	40-49	TRUE	F	DOUALA	SECONDARY	N	N			Y	N	N		N	N	N	N	N	Y	Y	Y	N	Y	NA	Miscellaneous / Not Specified	Y	D	NO/NOT SURE	C	C	NO/NOT SURE	B	YES/MAYBE	A	YES/MAYBE	A	YES	NO	NO	NO		F,B,C	F	0	0	B	C		FALSE
M125	17-29	FALSE	F	DOUALA	UNIVERSITY	Y	N			Y	Y	N		N	N	Y	Y	N	Y	N	N		NA			N	D	NO/NOT SURE	D	D	NO/NOT SURE	C	NO/NOT SURE	C	NO/NOT SURE	C	NO	NO	YES	NO		D.I.A	D	0	0	I	A		FALSE
M4	30-39	TRUE	M	DOUALA	UNIVERSITY	N	Y	HEART DISEASE	Cardiovascular	Y	Y	N		N	Y	Y	Y	N	N		Y	N	Y	NA	Miscellaneous / Not Specified	N	B	YES/MAYBE	B	NA		C	NO/NOT SURE	D	NO/NOT SURE	A	YES	NO	NO	NO		F,H,D	F	0	1	H	D		TRUE
M132	17-29	FALSE	F	DOUALA	UNIVERSITY	Y	N			N	N	N		N	N	N	Y	N	N		Y	N	N			N	D	NO/NOT SURE	D	NA		B	YES/MAYBE	B	YES/MAYBE	C	NO	NO	YES	NO		A,D,H	A	0	1	D	H		TRUE
M135	17-29	FALSE	F	DOUALA	SECONDARY	Y	N			Y	N	N		N	N	N	N	N	Y	Y	Y	N	N			N	D	NO/NOT SURE	D	D	NO/NOT SURE	D	NO/NOT SURE	C	NO/NOT SURE	C	NO	NO	YES	NO		F,D,G	F	0	0	D	G		FALSE
M137	17-29	FALSE	F	DOUALA	SECONDARY	Y	N			Y	Y	N		N	N	N	N	Y	Y	Y	Y	Y	N			N	C	NO/NOT SURE	C	C	NO/NOT SURE	C	NO/NOT SURE	B	YES/MAYBE	C	NO	NO	YES	NO		H,A,G	H	1	1	A	G		TRUE
M139	17-29	FALSE	F	DOUALA	UNIVERSITY	Y	Y	NA	Other / Not Specified	Y	Y	Y	N	Y	N	Y	Y	N	Y	N	N		NA			Y	D	NO/NOT SURE	D	D	NO/NOT SURE	A	YES/MAYBE	C	NO/NOT SURE	C	NO	NO	YES	NO		A,B,J	A	0	0	B	J		FALSE
M149	17-29	FALSE	F	DOUALA	UNIVERSITY	Y	N			Y	Y	N		N	N	Y	Y	N	Y	N	Y	N	N			N	D	NO/NOT SURE	C	C	NO/NOT SURE	B	YES/MAYBE	B	YES/MAYBE	C	NO	NO	YES	NO		A,G,H	A	0	1	G	H		TRUE
M151	17-29	FALSE	F	DOUALA	UNIVERSITY	Y	N			Y	Y	N		N	N	N	Y	Y	Y	Y	Y	Y	N			Y	B	YES/MAYBE	B	B	YES/MAYBE	B	YES/MAYBE	A	YES/MAYBE	C	NO	NO	YES	NO		A,C,F	A	0	0	C	F		FALSE
M152	30-39	TRUE	F	DOUALA	UNIVERSITY	Y	N			Y	Y	N		N	N	N	N	N	Y	Y	Y	N	N			Y	D	NO/NOT SURE	D	D	NO/NOT SURE	D	NO/NOT SURE	D	NO/NOT SURE	C	NO	NO	YES	NO		B,A,H	B	0	1	A	H		TRUE
M156	30-39	TRUE	M	DOUALA	UNIVERSITY	N	Y	NA	Other / Not Specified	Y	N	Y	N	N	N	N	Y	Y	Y	Y	N		NA			Y	D	NO/NOT SURE	D	D	NO/NOT SURE	B	YES/MAYBE	C	NO/NOT SURE	C	NO	NO	YES	NO		H,G,D	H	1	1	G	D		TRUE
M59	30-39	TRUE	F	DOUALA	SECONDARY	Y	N			Y	Y	N		N	N	Y	Y	N	Y	N	Y	Y	Y	NA	Miscellaneous / Not Specified	Y	B	YES/MAYBE	D	D	NO/NOT SURE	A	YES/MAYBE	B	YES/MAYBE	A	YES	NO	NO	NO		A,F,C	A	0	0	F	C		FALSE
M161	40-49	TRUE	M	DOUALA	NONE/PRIMARY	N	Y	ANEMIA	Other / Not Specified	Y	Y	Y	N	N	N	Y	Y	Y	Y	Y	Y	N	N			N	D	NO/NOT SURE	D	D	NO/NOT SURE	D	NO/NOT SURE	C	NO/NOT SURE	C	NO	NO	YES	NO		A,B,F	A	0	0	B	F		FALSE
M164	50+	TRUE	F	DOUALA	SECONDARY	N	Y	ANEMIA,HEART DISEASE	Cardiovascular	Y	Y	N		N	N	Y	Y	Y	Y	Y	Y	N	N			N	B	YES/MAYBE	C	C	NO/NOT SURE	C	NO/NOT SURE	A	YES/MAYBE	C	NO	NO	YES	NO		C,A,F	C	0	0	A	F		FALSE
M171	17-29	FALSE	F	DOUALA	UNIVERSITY	N	Y	NA	Other / Not Specified	N	Y	Y	AWAITING RESULTS	N	Y	Y	Y	Y	N		Y	Y	N			Y	C	NO/NOT SURE	C	NA		C	NO/NOT SURE	A	YES/MAYBE	C	NO	NO	YES	NO		B,D,C	B	0	0	D	C		FALSE
M172	17-29	FALSE	F	DOUALA	UNIVERSITY	N	N			Y	Y	Y	N	Y	Y	Y	Y	Y	Y	Y	Y	N	NA			N	B	YES/MAYBE	B	B	YES/MAYBE	C	NO/NOT SURE	A	YES/MAYBE	C	NO	NO	YES	NO		A,C,H	A	0	1	C	H		TRUE
M177	17-29	FALSE	F	DOUALA	UNIVERSITY	N	Y	ASTHMA	Pulmonary	Y	Y	Y	N	Y	Y	Y	Y	Y	N		Y	N	N			N	B	YES/MAYBE	B	NA		B	YES/MAYBE	A	YES/MAYBE	C	NO	NO	YES	NO		B,A,F	B	0	0	A	F		FALSE
M182	40-49	TRUE	F	DOUALA	UNIVERSITY	N	Y	ANEMIA	Other / Not Specified	Y	Y	N		N	Y	Y	Y	N	Y	N	Y	N	N			N	D	NO/NOT SURE	C	C	NO/NOT SURE	A	YES/MAYBE	B	YES/MAYBE	C	NO	NO	YES	NO		H,A,C	H	1	1	A	C		TRUE
M185	40-49	TRUE	F	DOUALA	SECONDARY	N	N			Y	Y	Y	N	N	Y	NA	Y	Y	Y	Y	Y	N	N			Y	C	NO/NOT SURE	C	C	NO/NOT SURE	B	YES/MAYBE	B	YES/MAYBE	C	NO	NO	YES	NO		A,C,F	A	0	0	C	F		FALSE
M188	40-49	TRUE	F	DOUALA	SECONDARY	N	Y	HIGH BLOOD PRESSURE	Cardiovascular	Y	Y	Y	N	Y	N	Y	Y	N	Y	Y	Y	Y	N			Y	B	YES/MAYBE	B	B	YES/MAYBE	C	NO/NOT SURE	A	YES/MAYBE	C	NO	NO	YES	NO		A,C,G	A	0	0	C	G		FALSE
M95	30-39	TRUE	F	DOUALA	UNIVERSITY	Y	N			Y	Y	N		N	N	Y	Y	N	Y	N	Y	Y	Y	NA	Miscellaneous / Not Specified	Y	B	YES/MAYBE	B	B	YES/MAYBE	B	YES/MAYBE	A	YES/MAYBE	A	YES	NO	NO	NO		A,C,D	A	0	0	C	D		FALSE
N141	30-39	TRUE	F	BAMENDA	UNIVERSITY	N	N			Y	Y	N		Y	Y	Y	Y	N	Y	Y	Y	Y	Y	NA	Miscellaneous / Not Specified	Y	B	YES/MAYBE	B	B	YES/MAYBE	B	YES/MAYBE	B	YES/MAYBE	A B	YES	YES	NO	NO		A,C,F	A	0	0	C	F		FALSE
N138	30-39	TRUE	F	BAMENDA	UNIVERSITY	N	N			Y	Y	N		Y	Y	Y	Y	Y	Y	Y	Y	Y	Y	NA	Miscellaneous / Not Specified	Y	B	YES/MAYBE	C	C	NO/NOT SURE	C	NO/NOT SURE	A	YES/MAYBE	ABC	YES	YES	YES	NO		C,D,A	C	0	0	D	A		FALSE
M202	40-49	TRUE	F	DOUALA	SECONDARY	N	N			Y	Y	N		N	Y	Y	Y	Y	Y	Y	Y	UNSURE	N			Y	D	NO/NOT SURE	D	D	NO/NOT SURE	B	YES/MAYBE	A	YES/MAYBE	C	NO	NO	YES	NO		A,C,H	A	0	1	C	H		TRUE
M206	30-39	TRUE	F	DOUALA	UNIVERSITY	N	N			Y	Y	N		Y	N	Y	Y	Y	Y	Y	Y	Y	N			Y	C	NO/NOT SURE	C	C	NO/NOT SURE	C	NO/NOT SURE	B	YES/MAYBE	C	NO	NO	YES	NO		A,C,F	A	0	0	C	F		FALSE
E107	30-39	TRUE	F	YAOUNDE	SECONDARY	Y	N			Y	Y	N		N	Y	Y	Y	N	Y	Y	N	Y	Y	NA	Miscellaneous / Not Specified	N	B	YES/MAYBE	B	B	YES/MAYBE	A	YES/MAYBE	A	YES/MAYBE	B	NO	YES	NO	NO		A,C,D	A	0	0	C	D		FALSE
E180	17-29	FALSE	F	YAOUNDE	UNIVERSITY	N	N			Y	Y	N		N	N	Y	Y	N	Y	Y	Y	N	Y	NA	Miscellaneous / Not Specified	N	B	YES/MAYBE	B	B	YES/MAYBE	B	YES/MAYBE	A	YES/MAYBE	B	NO	YES	NO	NO		D,F,H	D	0	1	F	H		TRUE
M217	50+	TRUE	F	DOUALA	UNIVERSITY	N	N			Y	Y	Y	P	N	N	Y	Y	N	Y	Y	Y	Y	N			Y	D	NO/NOT SURE	D	D	NO/NOT SURE	C	NO/NOT SURE	B	YES/MAYBE	C	NO	NO	YES	NO		H,G,A	H	1	1	G	A		TRUE
M220	30-39	TRUE	F	DOUALA	SECONDARY	N	Y	NA	Other / Not Specified	Y	Y	Y	N	Y	Y	Y	Y	Y	Y	Y	Y	N	N			N	D	NO/NOT SURE	D	D	NO/NOT SURE	B	YES/MAYBE	D	NO/NOT SURE	C	NO	NO	YES	NO		H,D,G	H	1	1	D	G		TRUE
M221	30-39	TRUE	F	DOUALA	SECONDARY	N	N			Y	Y	N		Y	Y	Y	Y	Y	Y	Y	Y	N	N			Y	B	YES/MAYBE	C	C	NO/NOT SURE	C	NO/NOT SURE	A	YES/MAYBE	C	NO	NO	YES	NO		A,I,C	A	0	0	I	C		FALSE
M119	17-29	FALSE	F	DOUALA	UNIVERSITY	Y	N			Y	Y	N		N	Y	Y	NA	N	Y	N	Y	Y	Y	NA	Miscellaneous / Not Specified	Y	A	YES/MAYBE	A	A	YES/MAYBE	A	YES/MAYBE	A	YES/MAYBE	B	NO	YES	NO	NO		A,G,H	A	0	1	G	H		TRUE
M230	40-49	TRUE	M	DOUALA	SECONDARY	N	N			Y	Y	N		N	N	Y	Y	Y	Y	Y	N		NA			N	D	NO/NOT SURE	D	D	NO/NOT SURE	D	NO/NOT SURE	D	NO/NOT SURE	C	NO	NO	YES	NO		A,G,H	A	0	1	G	H		TRUE
M231	30-39	TRUE	M	DOUALA	NONE/PRIMARY	N	N			Y	Y	N		N	N	Y	Y	Y	Y	Y	Y	N	N			N	D	NO/NOT SURE	D	D	NO/NOT SURE	D	NO/NOT SURE	D	NO/NOT SURE	C	NO	NO	YES	NO		D,F,H	D	0	1	F	H		TRUE
M232	40-49	TRUE	M	DOUALA	SECONDARY	N	N			Y	Y	N		N	N	N	Y	N	Y	Y	Y	N	N			Y	B	YES/MAYBE	B	B	YES/MAYBE	B	YES/MAYBE	B	YES/MAYBE	C	NO	NO	YES	NO		A,C,D	A	0	0	C	D		FALSE
M234	40-49	TRUE	F	DOUALA	SECONDARY	N	N			N	Y	N		N	N	N	Y	N	Y	N	Y	UNSURE	N			N	B	YES/MAYBE	D	D	NO/NOT SURE	C	NO/NOT SURE	C	NO/NOT SURE	C	NO	NO	YES	NO		A,C,H	A	0	1	C	H		TRUE
M133	17-29	FALSE	F	DOUALA	SECONDARY	Y	N			Y	Y	Y	N	NA	N	Y	N	Y	N		Y	N	Y	NA	Miscellaneous / Not Specified	N	D	NO/NOT SURE	C	NA		D	NO/NOT SURE	C	NO/NOT SURE	B	NO	YES	NO	NO		B,C,A	B	0	0	C	A		FALSE
M167	40-49	TRUE	F	DOUALA	SECONDARY	N	N			Y	Y	N		N	N	Y	Y	N	Y	Y	Y	N	Y	NA	Miscellaneous / Not Specified	Y	B	YES/MAYBE	C	C	NO/NOT SURE	B	YES/MAYBE	C	NO/NOT SURE	B	NO	YES	NO	NO		A,C,D	A	0	0	C	D		FALSE
M247	17-29	FALSE	F	DOUALA	UNIVERSITY	Y	N			Y	Y	Y	N	Y	Y	Y	Y	Y	N		Y	Y	N			Y	B	YES/MAYBE	B	NA		C	NO/NOT SURE	B	YES/MAYBE	C	NO	NO	YES	NO		A,H,B	A	0	1	H	B		TRUE
M25	40-49	TRUE	F	DOUALA	SECONDARY	N	N			Y	Y	N		Y	Y	Y	Y	Y	Y	Y	Y	Y	N			N	D	NO/NOT SURE	D	D	NO/NOT SURE	D	NO/NOT SURE	C	NO/NOT SURE	C	NO	NO	YES	NO		F,D,A	F	0	0	D	A		FALSE
M252	17-29	FALSE	F	DOUALA	UNIVERSITY	Y	N			Y	Y	N		Y	N	Y	Y	Y	N		Y	UNSURE	N			Y	D	NO/NOT SURE	NA	NA		B	YES/MAYBE	A	YES/MAYBE	C	NO	NO	YES	NO		A,C,D	A	0	0	C	D		FALSE
M190	50+	TRUE	M	DOUALA	SECONDARY	N	Y	CANCER	Diabetes/Cancer	Y	Y	Y	N	N	N	Y	Y	Y	Y	Y	Y	N	Y	NA	Miscellaneous / Not Specified	Y	C	NO/NOT SURE	D	D	NO/NOT SURE	B	YES/MAYBE	B	YES/MAYBE	B	NO	YES	NO	NO		F,D,I	F	0	0	D	I		FALSE
M33	30-39	TRUE	F	DOUALA	UNIVERSITY	N	N			Y	N	N		N	N	Y	Y	N	Y	N	Y	N	N			N	D	NO/NOT SURE	D	D	NO/NOT SURE	D	NO/NOT SURE	B	YES/MAYBE	C	NO	NO	YES	NO		F,H,D	F	0	1	H	D		TRUE
M32	30-39	TRUE	F	DOUALA	NONE/PRIMARY	N	N			Y	Y	N		Y	Y	Y	Y	Y	Y	Y	Y	Y	Y	NA	Miscellaneous / Not Specified	N	A	YES/MAYBE	A	A	YES/MAYBE	A	YES/MAYBE	A	YES/MAYBE	B	NO	YES	NO	NO		A,B,G	A	0	0	B	G		FALSE
M38	17-29	FALSE	F	DOUALA	SECONDARY	Y	N			Y	Y	N		Y	Y	Y	Y	N	N		Y	N	N			N	B	YES/MAYBE	B	NA		A	YES/MAYBE	A	YES/MAYBE	C	NO	NO	YES	NO		F,A,H	F	0	1	A	H		TRUE
M40	17-29	FALSE	F	DOUALA	SECONDARY	Y	N			Y	Y	Y	N	N	N	N	N	Y	N		Y	N	N			N	C	NO/NOT SURE	C	NA		C	NO/NOT SURE	A	YES/MAYBE	C	NO	NO	YES	NO		A,G,C	A	0	0	G	C		FALSE
M68	17-29	FALSE	F	DOUALA	UNIVERSITY	Y	N			Y	Y	N		N	N	Y	Y	Y	N		Y	Y	Y	NA	Miscellaneous / Not Specified	Y	D	NO/NOT SURE	D	NA		D	NO/NOT SURE	D	NO/NOT SURE	B	NO	YES	NO	NO		D,C,A	D	0	0	C	A		FALSE
M93	17-29	FALSE	F	DOUALA	UNIVERSITY	Y	N			Y	Y	Y	N	N	N	Y	Y	Y	N		Y	Y	Y	NA	Miscellaneous / Not Specified	N	C	NO/NOT SURE	C	NA		C	NO/NOT SURE	C	NO/NOT SURE	B	NO	YES	NO	NO		H,F,B	H	1	1	F	B		TRUE
M45	30-39	TRUE	F	DOUALA	UNIVERSITY	Y	N			Y	Y	N		N	N	Y	Y	N	Y	Y	Y	N	N			N	C	NO/NOT SURE	C	C	NO/NOT SURE	C	NO/NOT SURE	B	YES/MAYBE	C	NO	NO	YES	NO		A,D,C	A	0	0	D	C		FALSE
N47	17-29	FALSE	F	BAMENDA	UNIVERSITY	Y	N			Y	Y	N		Y	N	N	N	Y	N		Y	N	Y	NA	Miscellaneous / Not Specified	Y	D	NO/NOT SURE	D	NA		A	YES/MAYBE	A	YES/MAYBE	B	NO	YES	NO	NO		H,A,F	H	1	1	A	F		TRUE
M51	17-29	FALSE	F	DOUALA	SECONDARY	Y	N			Y	Y	N	N	N	N	Y	Y	N	N		N		NA			N	C	NO/NOT SURE	C	NA		B	YES/MAYBE	B	YES/MAYBE	C	NO	NO	YES	NO		A,F,H	A	0	1	F	H		TRUE
N50	17-29	FALSE	F	BAMENDA	SECONDARY	N	N			Y	Y	N		N	Y	Y	Y	Y	Y	Y	Y	UNSURE	Y	NA	Miscellaneous / Not Specified	Y	D	NO/NOT SURE	D	D	NO/NOT SURE	A	YES/MAYBE	A	YES/MAYBE	B	NO	YES	NO	NO		D,B,F	D	0	0	B	F		FALSE
M58	30-39	TRUE	F	DOUALA	UNIVERSITY	Y	N			Y	Y	Y	N	N	N	Y	Y	N	Y	Y	Y	Y	N			Y	A	YES/MAYBE	A	A	YES/MAYBE	A	YES/MAYBE	A	YES/MAYBE	C	NO	NO	YES	NO		C,A,B	C	0	0	A	B		FALSE
M60	17-29	FALSE	F	DOUALA	UNIVERSITY	Y	N			Y	Y	N		N	N	Y	Y	N	N		N		NA			Y	C	NO/NOT SURE	C	NA		D	NO/NOT SURE	B	YES/MAYBE	C	NO	NO	YES	NO		A,C,H	A	0	1	C	H		TRUE
M62	17-29	FALSE	F	DOUALA	UNIVERSITY	Y	N			Y	Y	Y	N	N	N	Y	Y	Y	Y	Y	Y	Y	N			N	C	NO/NOT SURE	C	C	NO/NOT SURE	C	NO/NOT SURE	A	YES/MAYBE	C	NO	NO	YES	NO		A,G,H	A	0	1	G	H		TRUE
N10	30-39	TRUE	F	BAMENDA	UNIVERSITY	Y	N			Y	Y	Y	N	N	N	Y	Y	Y	Y	Y	Y	N	Y	NA	Miscellaneous / Not Specified	N	D	NO/NOT SURE	D	D	NO/NOT SURE	A	YES/MAYBE	A	YES/MAYBE	B,C	NO	YES	YES	NO		A,F,G	A	0	0	F	G		FALSE
N137	40-49	TRUE	F	BAMENDA	SECONDARY	N	Y	ASTHMA	Pulmonary	Y	Y	N		Y	Y	Y	Y	Y	Y	Y	Y	N	Y	NA	Miscellaneous / Not Specified	Y	B	YES/MAYBE	B	B	YES/MAYBE	B	YES/MAYBE	B	YES/MAYBE	BC	NO	YES	YES	NO		C,A,D	C	0	0	A	D		FALSE
E72	30-39	TRUE	F	YAOUNDE	SECONDARY	Y	N			Y	Y	N		N	N	N	Y	Y	N		Y	N	Y	NA	Miscellaneous / Not Specified	N	C	NO/NOT SURE	C	NA		C	NO/NOT SURE	A	YES/MAYBE	C	NO	NO	YES	NO		F,A,C	F	0	0	A	C		FALSE
M76	30-39	TRUE	F	DOUALA	SECONDARY	Y	N			N	Y	N		N	N	Y	Y	Y	Y	NA	Y	N	N			N	C	NO/NOT SURE	C	C	NO/NOT SURE	A	YES/MAYBE	A	YES/MAYBE	C	NO	NO	YES	NO		D,C,F	D	0	0	C	F		FALSE
M110	17-29	FALSE	F	DOUALA	SECONDARY	Y	N			Y	N	Y	N	N	N	N	Y	N	Y	N	Y	N	NA	NO RESPONSE	Miscellaneous / Not Specified	N	D	NO/NOT SURE	D	D	NO/NOT SURE	B	YES/MAYBE	B	YES/MAYBE	C	NO	NO	YES	NO		F,C,B	F	0	0	C	B		FALSE
M124	17-29	FALSE	F	DOUALA	SECONDARY	Y	N			Y	Y	N		N	N	Y	Y	N	N		Y	N	Y	NA	Miscellaneous / Not Specified	N	D	NO/NOT SURE	D	NA		C	NO/NOT SURE	B	YES/MAYBE	C	NO	NO	YES	NO		A,B,C	A	0	0	B	C		FALSE
M82	30-39	TRUE	M	DOUALA	SECONDARY	N	N			Y	Y	N		N	N	Y	N	N	Y	N	Y	N	N			Y	B	YES/MAYBE	C	C	NO/NOT SURE	C	NO/NOT SURE	B	YES/MAYBE	C	NO	NO	YES	NO		A,C	A	0	0	C	C		FALSE
M92	17-29	FALSE	F	DOUALA	SECONDARY	Y	N			Y	Y	Y	N	N	N	Y	Y	Y	Y	Y	Y	Y	N			Y	C	NO/NOT SURE	C	C	NO/NOT SURE	A	YES/MAYBE	B	YES/MAYBE	C	NO	NO	YES	NO		H,C,A	H	1	1	C	A		TRUE
M198	30-39	TRUE	F	DOUALA	SECONDARY	N	N			Y	Y	Y	N	N	N	N	N	N	N		Y	Y	Y	NA	Miscellaneous / Not Specified	Y	B	YES/MAYBE	D	NA		D	NO/NOT SURE	A	YES/MAYBE	C	NO	NO	YES	NO		A,B,F	A	0	0	B	F		FALSE
M96	30-39	TRUE	F	DOUALA	SECONDARY	Y	N			Y	Y	N		Y	Y	N	N	N	Y	Y	Y	Y	N			N	C	NO/NOT SURE	C	C	NO/NOT SURE	B	YES/MAYBE	C	NO/NOT SURE	C	NO	NO	YES	NO		G,H,C	G	0	1	H	C		TRUE
M225	40-49	TRUE	M	DOUALA	UNIVERSITY	N	N			Y	Y	Y	P	Y	Y	Y	Y	N	Y	N	Y	UNSURE	Y	NA	Miscellaneous / Not Specified	N	D	NO/NOT SURE	D	D	NO/NOT SURE	D	NO/NOT SURE	D	NO/NOT SURE	C	NO	NO	YES	NO		F,A,B	F	0	0	A	B		FALSE
M99	40-49	TRUE	F	DOUALA	SECONDARY	Y	N			Y	N	N		N	N	Y	Y	N	Y	NA	Y	Y	N			N	B	YES/MAYBE	B	B	YES/MAYBE	A	YES/MAYBE	A	YES/MAYBE	C	NO	NO	YES	NO		A,F,B	A	0	0	F	B		FALSE
N1	30-39	TRUE	F	BAMENDA	SECONDARY	N	N			Y	Y	Y	N	N	N	Y	Y	Y	Y	Y	Y	UNSURE	N			Y	D	NO/NOT SURE	D	D	NO/NOT SURE	A	YES/MAYBE	A	YES/MAYBE	C	NO	NO	YES	NO		A,F,H	A	0	1	F	H		TRUE
N11	30-39	TRUE	F	BAMENDA	NONE/PRIMARY	Y	N			Y	Y	N		N	N	Y	Y	Y	Y	Y	Y	Y	N			Y	B	YES/MAYBE	A	A	YES/MAYBE	A	YES/MAYBE	A	YES/MAYBE	C	NO	NO	YES	NO		A,F,H	A	0	1	F	H		TRUE
N110	17-29	FALSE	F	BAMENDA	NONE/PRIMARY	N	N			Y	Y	N		Y	N	Y	Y	Y	Y	Y	Y	Y	N			N	B	YES/MAYBE	A	A	YES/MAYBE	A	YES/MAYBE	A	YES/MAYBE	C	NO	NO	YES	NO		A,C,F	A	0	0	C	F		FALSE
N112	17-29	FALSE	F	BAMENDA	SECONDARY	N	N			Y	Y	N		N	Y	Y	Y	Y	Y	Y	Y	Y	N			Y	D	NO/NOT SURE	D	D	NO/NOT SURE	C	NO/NOT SURE	A	YES/MAYBE	C	NO	NO	YES	NO		B,A,F	B	0	0	A	F		FALSE
M24	30-39	TRUE	F	DOUALA	UNIVERSITY	N	N			Y	Y	N		N	Y	Y	Y	N	Y	Y	Y	N	Y	NA	Miscellaneous / Not Specified	Y	D	NO/NOT SURE	D	D	NO/NOT SURE	D	NO/NOT SURE	B	YES/MAYBE	C	NO	NO	YES	NO		F,C,H	F	0	1	C	H		TRUE
M31	40-49	TRUE	F	DOUALA	NONE/PRIMARY	N	N			Y	Y	N		N	N	N	N	Y	Y	N	Y	N	Y	NA	Miscellaneous / Not Specified	N	D	NO/NOT SURE	D	D	NO/NOT SURE	A	YES/MAYBE	A	YES/MAYBE	C	NO	NO	YES	NO		A,C,D	A	0	0	C	D		FALSE
N143	17-29	FALSE	F	BAMENDA	SECONDARY	N	N			Y	Y	N		N	N	N	Y	Y	N		N		NA			N	B	YES/MAYBE	B	NA		A	YES/MAYBE	B	YES/MAYBE	C	NO	NO	YES	NO		H,G,I	H	1	1	G	I		TRUE
M41	17-29	FALSE	F	DOUALA	UNIVERSITY	Y	N			Y	Y	N	N	N	N	Y	Y	Y	Y	Y	Y	N	Y	NA	Miscellaneous / Not Specified	N	C	NO/NOT SURE	C	C	NO/NOT SURE	C	NO/NOT SURE	A	YES/MAYBE	C	NO	NO	YES	NO		A,G,C	A	0	0	G	C		FALSE
M56	30-39	TRUE	F	DOUALA	SECONDARY	Y	N			N	Y	N		N	N	Y	Y	Y	Y	Y	Y	N	Y	NA	Miscellaneous / Not Specified	N	D	NO/NOT SURE	D	D	NO/NOT SURE	B	YES/MAYBE	C	NO/NOT SURE	C	NO	NO	YES	NO		C,A,D	C	0	0	A	D		FALSE
M64	17-29	FALSE	F	DOUALA	SECONDARY	Y	N			Y	Y	N		N	N	Y	Y	Y	Y	Y	Y	NA	NA	NO RESPONSE	Miscellaneous / Not Specified	Y	C	NO/NOT SURE	C	C	NO/NOT SURE	C	NO/NOT SURE	A	YES/MAYBE	C	NO	NO	YES	NO		A,F,C	A	0	0	F	C		FALSE
N17	30-39	TRUE	F	BAMENDA	NONE/PRIMARY	Y	Y	HIV	Infectious	Y	Y	N		Y	N	Y	Y	Y	Y	Y	Y	Y	N			Y	A	YES/MAYBE	A	A	YES/MAYBE	A	YES/MAYBE	A	YES/MAYBE	C	NO	NO	YES	NO		A,F,G	A	0	0	F	G		FALSE
N26	17-29	FALSE	F	BAMENDA	UNIVERSITY	Y	N			Y	Y	N		Y	Y	Y	Y	Y	Y	Y	Y	Y	N			NA	B	YES/MAYBE	B	B	YES/MAYBE	A	YES/MAYBE	A	YES/MAYBE	C	NO	NO	YES	NO		A,F,H	A	0	1	F	H		TRUE
M70	30-39	TRUE	F	DOUALA	SECONDARY	Y	N			Y	Y	N		Y	Y	Y	Y	N	Y	N	Y	Y	NA	NO RESPONSE	Miscellaneous / Not Specified	N	B	YES/MAYBE	B	B	YES/MAYBE	D	NO/NOT SURE	C	NO/NOT SURE	C	NO	NO	YES	NO		A,C,H	A	0	1	C	H		TRUE
M94	17-29	FALSE	F	DOUALA	SECONDARY	Y	N			N	Y	N		N	N	N	N	N	Y	N	N	UNSURE	NA	NO RESPONSE	Miscellaneous / Not Specified	N	C	NO/NOT SURE	C	C	NO/NOT SURE	C	NO/NOT SURE	A	YES/MAYBE	C	NO	NO	YES	NO		A,D,C	A	0	0	D	C		FALSE
N32	17-29	FALSE	F	BAMENDA	UNIVERSITY	Y	N			Y	Y	N		Y	Y	Y	Y	N	N		Y	NA	N			NA	C	NO/NOT SURE	D	NA		A	YES/MAYBE	A	YES/MAYBE	C	NO	NO	YES	NO		A,F,H	A	0	1	F	H		TRUE
M97	17-29	FALSE	F	DOUALA	SECONDARY	Y	N			Y	Y	N		N	N	N	NA	N	Y	Y	N	N	NA	NO RESPONSE	Miscellaneous / Not Specified	N	D	NO/NOT SURE	C	C	NO/NOT SURE	C	NO/NOT SURE	C	NO/NOT SURE	C	NO	NO	YES	NO		A,F,D	A	0	0	F	D		FALSE
N35	17-29	FALSE	F	BAMENDA	UNIVERSITY	Y	N			Y	Y	N		N	N	N	N	Y	N		Y	UNSURE	N			NA	B	YES/MAYBE	B	NA		C	NO/NOT SURE	B	YES/MAYBE	C	NO	NO	YES	NO		A,F,H	A	0	1	F	H		TRUE
N39	30-39	TRUE	F	BAMENDA	SECONDARY	Y	N			Y	Y	Y	N	N	N	Y	Y	Y	Y	Y	Y	Y	N			NA	D	NO/NOT SURE	D	D	NO/NOT SURE	A	YES/MAYBE	A	YES/MAYBE	C	NO	NO	YES	NO		A,F,H	A	0	1	F	H		TRUE
N42	17-29	FALSE	F	BAMENDA	SECONDARY	Y	N			Y	NA	N		N	N	Y	Y	Y	N		Y	UNSURE	N			NA	D	NO/NOT SURE	C	NA		A	YES/MAYBE	A	YES/MAYBE	C	NO	NO	YES	NO		A,B,I	A	0	0	B	I		FALSE
N5	17-29	FALSE	F	BAMENDA	UNIVERSITY	Y	N			Y	Y	Y	N	N	N	Y	Y	Y	N		Y	UNSURE	N			Y	D	NO/NOT SURE	B	NA		B	YES/MAYBE	A	YES/MAYBE	C	NO	NO	YES	NO		A,B,F	A	0	0	B	F		FALSE
N148	30-39	TRUE	F	BAMENDA	UNIVERSITY	N	N			Y	Y	N		Y	Y	Y	Y	Y	Y	Y	Y	NA	Y	NA	Miscellaneous / Not Specified	Y	C	NO/NOT SURE	C	C	NO/NOT SURE	B	YES/MAYBE	A	YES/MAYBE	C	NO	NO	YES	NO		A,H,F	A	0	1	H	F		TRUE
N59	17-29	FALSE	F	BAMENDA	SECONDARY	Y	N			Y	Y	N		N	N	Y	Y	Y	Y	Y	Y	UNSURE	N			Y	A	YES/MAYBE	A	A	YES/MAYBE	C	NO/NOT SURE	A	YES/MAYBE	C	NO	NO	YES	NO		F,G,I	F	0	0	G	I		FALSE
N6	17-29	FALSE	F	BAMENDA	NONE/PRIMARY	Y	N			Y	Y	N		N	N	N	N	Y	N		Y	UNSURE	N			Y	D	NO/NOT SURE	D	NA		D	NO/NOT SURE	A	YES/MAYBE	C	NO	NO	YES	NO		A,F,H	A	0	1	F	H		TRUE
N60	30-39	TRUE	F	BAMENDA	UNIVERSITY	Y	N			N	Y	N		Y	N	Y	Y	Y	Y	Y	Y	Y	Y	NA	Miscellaneous / Not Specified	Y	C	NO/NOT SURE	C	C	NO/NOT SURE	C	NO/NOT SURE	B	YES/MAYBE	C	NO	NO	YES	NO		B,A,H	B	0	1	A	H		TRUE
N61	17-29	FALSE	F	BAMENDA	SECONDARY	Y	N			Y	N	N		N	N	Y	Y	Y	N		Y	Y	Y	NA	Miscellaneous / Not Specified	N	C	NO/NOT SURE	C	NA		B	YES/MAYBE	A	YES/MAYBE	C	NO	NO	YES	NO		A,B,F	A	0	0	B	F		FALSE
N63	17-29	FALSE	F	BAMENDA	UNIVERSITY	Y	N			Y	Y	N		N	N	Y	Y	Y	Y	N	Y	Y	N			Y	C	NO/NOT SURE	D	D	NO/NOT SURE	C	NO/NOT SURE	B	YES/MAYBE	C	NO	NO	YES	NO		A,B,C	A	0	0	B	C		FALSE
N65	17-29	FALSE	F	BAMENDA	UNIVERSITY	Y	N			Y	Y	Y	N	N	Y	Y	Y	Y	N		Y	Y	N			Y	C	NO/NOT SURE	D	NA		D	NO/NOT SURE	B	YES/MAYBE	C	NO	NO	YES	NO		A,C,F	A	0	0	C	F		FALSE
N66	17-29	FALSE	F	BAMENDA	SECONDARY	Y	N			Y	Y	N		N	Y	Y	Y	N	N		N		NA			N	A	YES/MAYBE	A	NA		A	YES/MAYBE	A	YES/MAYBE	C	NO	NO	YES	NO		A,F,H	A	0	1	F	H		TRUE
N67	17-29	FALSE	F	BAMENDA	UNIVERSITY	Y	N			Y	Y	Y	N	Y	N	Y	Y	Y	N		Y	Y	N			Y	C	NO/NOT SURE	B	NA		B	YES/MAYBE	A	YES/MAYBE	C	NO	NO	YES	NO		B,D,A	B	0	0	D	A		FALSE
M228	40-49	TRUE	M	DOUALA	SECONDARY	N	Y	ASTHMA	Pulmonary	N	Y	N		N	N	Y	Y	N	Y	Y	Y	N	Y	NA	Miscellaneous / Not Specified	Y	D	NO/NOT SURE	D	D	NO/NOT SURE	B	YES/MAYBE	C	NO/NOT SURE	E(WHAT IS COVID 19)	NO	NO	NO	NO	WHAT IS COVID 19?	A,B,C	A	0	0	B	C		FALSE
N69	30-39	TRUE	F	BAMENDA	UNIVERSITY	Y	N			Y	Y	Y	N	Y	N	N	N	Y	Y	Y	Y	UNSURE	N			Y	C	NO/NOT SURE	C	C	NO/NOT SURE	B	YES/MAYBE	C	NO/NOT SURE	C	NO	NO	YES	NO		C,D,H	C	0	1	D	H		TRUE
N75	17-29	FALSE	F	BAMENDA	UNIVERSITY	N	N			Y	Y	N		N	N	N	Y	N	N		Y	N	N			NA	D	NO/NOT SURE	D	NA		D	NO/NOT SURE	B	YES/MAYBE	C	NO	NO	YES	NO		G,H,A	G	0	1	H	A		TRUE
N81	17-29	FALSE	M	BAMENDA	UNIVERSITY	N	N			Y	Y	Y	N	N	N	Y	Y	Y	N		Y	Y	N			Y	B	YES/MAYBE	B	NA		A	YES/MAYBE	B	YES/MAYBE	C	NO	NO	YES	NO		A,D,H	A	0	1	D	H		TRUE
N85	17-29	FALSE	F	BAMENDA	UNIVERSITY	Y	N			N	Y	N		Y	N	Y	Y	N	N		Y	Y	N			Y	C	NO/NOT SURE	B	NA		C	NO/NOT SURE	D	NO/NOT SURE	C	NO	NO	YES	NO		A,D,G	A	0	0	D	G		FALSE
N87	17-29	FALSE	F	BAMENDA	UNIVERSITY	Y	N			Y	Y	Y	N	N	N	Y	Y	Y	Y	Y	Y	Y	N			Y	B	YES/MAYBE	B	B	YES/MAYBE	B	YES/MAYBE	A	YES/MAYBE	C	NO	NO	YES	NO		F,G,H	F	0	1	G	H		TRUE
N9	17-29	FALSE	F	BAMENDA	SECONDARY	Y	N			Y	Y	N		N	N	N	Y	Y	Y	Y	Y	UNSURE	Y	NA	Miscellaneous / Not Specified	Y	A	YES/MAYBE	A	A	YES/MAYBE	A	YES/MAYBE	A	YES/MAYBE	E, PEOPLE SHOULD SHARE THEIR EXPERIENCES AFTER VACCINATION	NO	NO	NO	NO	PEOPLE SHOULD SHARE THEIR EXPERIENCES AFTER VACCINATIONS	A,B,F	A	0	0	B	F		FALSE
N89	17-29	FALSE	F	BAMENDA	SECONDARY	Y	N			N	Y	N		N	N	Y	Y	Y	N		Y	UNSURE	N			N	D	NO/NOT SURE	C	NA		D	NO/NOT SURE	A	YES/MAYBE	C	NO	NO	YES	NO		A,B,D	A	0	0	B	D		FALSE
N93	17-29	FALSE	F	BAMENDA	UNIVERSITY	Y	N			Y	Y	N		N	Y	Y	Y	Y	Y	Y	Y	UNSURE	N			Y	D	NO/NOT SURE	D	D	NO/NOT SURE	A	YES/MAYBE	A	YES/MAYBE	C	NO	NO	YES	NO		A,B,H	A	0	1	B	H		TRUE
N121	30-39	TRUE	M	BAMENDA	SECONDARY	N	N			Y	Y	N		Y	Y	Y	Y	Y	Y	Y	Y	Y	Y	BODY PAINS	Pain	Y	D	NO/NOT SURE	D	D	NO/NOT SURE	A	YES/MAYBE	A	YES/MAYBE	ABC	YES	YES	YES	NO		A,B,D	A	0	0	B	D		FALSE
M90	17-29	FALSE	F	DOUALA	UNIVERSITY	Y	N			Y	Y	Y	N	N	N	N	N	Y	Y	Y	Y	Y	Y	PAINFUL NOSTRIL	Pain	NA	C	NO/NOT SURE	D	D	NO/NOT SURE	D	NO/NOT SURE	D	NO/NOT SURE	B	NO	YES	NO	NO		A,B,C	A	0	0	B	C		FALSE
N102	30-39	TRUE	F	BAMENDA	NONE/PRIMARY	N	N			Y	Y	Y	N	N	N	Y	Y	Y	Y	Y	Y	UNSURE	Y	IT CAN MAKE YOU MAD	Psychosis	NA	D	NO/NOT SURE	D	D	NO/NOT SURE	D	NO/NOT SURE	A	YES/MAYBE	B	NO	YES	NO	NO		A,F,G	A	0	0	F	G		FALSE
B168	17-29	FALSE	M	KUMBA	SECONDARY	N	N			Y	N	Y	N	N	N	Y	Y	Y	Y	Y	Y	UNSURE	Y	MENTAL DISORDER	Psychosis	Y	D	NO/NOT SURE	D	D	NO/NOT SURE	A	YES/MAYBE	A	YES/MAYBE	B.C	NO	YES	YES	NO		H.D.A	H	1	1	D	A		TRUE
M122	30-39	TRUE	F	DOUALA	UNIVERSITY	Y	N			Y	Y	N		Y	Y	Y	Y	N	Y	N	Y	N	Y	BRAIN PROBLEMS	Psychosis	N	D	NO/NOT SURE	C	C	NO/NOT SURE	C	NO/NOT SURE	A	YES/MAYBE	C	NO	NO	YES	NO		F,D,C	F	0	0	D	C		FALSE
N127	30-39	TRUE	M	BAMENDA	SECONDARY	N	N			Y	Y	Y	N	N	N	Y	Y	Y	Y	Y	Y	N	N			Y	B	YES/MAYBE	B	B	YES/MAYBE	A	YES/MAYBE	B	YES/MAYBE	CD	NO	NO	YES	YES		A,C,D	A	0	0	C	D		FALSE
B10	17-29	FALSE	F	MUTENGENE	SECONDARY	N	N			Y	Y	N		N	N	N	Y	Y	Y	Y	Y	Y	N			Y	A	YES/MAYBE	A	A	YES/MAYBE	D	NO/NOT SURE	A	YES/MAYBE	D	NO	NO	NO	YES		F,A,G	F	0	0	A	G		FALSE
B109	30-39	TRUE	F	LIMBE	NONE/PRIMARY	N	N			Y	Y	N		N	N	Y	Y	Y	Y	Y	Y	Y	N			N	D	NO/NOT SURE	D	D	NO/NOT SURE	C	NO/NOT SURE	B	YES/MAYBE	D	NO	NO	NO	YES		G.A.C	G	0	0	A	C		FALSE
B147	50+	TRUE	M	BUEA	NONE/PRIMARY	N	N			Y	Y	N		N	N	N	N	Y	Y	Y	Y	UNSURE	N			Y	D	NO/NOT SURE	D	D	NO/NOT SURE	D	NO/NOT SURE	B	YES/MAYBE	D	NO	NO	NO	YES		A.F.J	A	0	0	F	J		FALSE
B29	17-29	FALSE	F	BUEA	SECONDARY	Y	N			Y	Y	N		N	N	N	N	Y	N		Y	Y	N			N	C	NO/NOT SURE	C	NA		C	NO/NOT SURE	B	YES/MAYBE	D	NO	NO	NO	YES		A.F.H	A	0	1	F	H		TRUE
B35	30-39	TRUE	M	BUEA	NONE/PRIMARY	N	N			Y	N	N		N	Y	N	N	N	Y	N	Y	N	N			Y	D	NO/NOT SURE	D	D	NO/NOT SURE	A	YES/MAYBE	A	YES/MAYBE	D	NO	NO	NO	YES		A.F.G	A	0	0	F	G		FALSE
N71	30-39	TRUE	F	BAMENDA	SECONDARY	N	N			Y	Y	Y	N	Y	N	Y	Y	Y	Y	Y	Y	N	Y	BE TRANSFORMED INTO A ROBOT	Supernatural Reactions	Y	D	NO/NOT SURE	D	D	NO/NOT SURE	A	YES/MAYBE	A	YES/MAYBE	A,B,C	YES	YES	YES	NO		A,H,F	A	0	1	H	F		TRUE
B66	17-29	FALSE	F	DOUALA	SECONDARY	Y	N			Y	N	Y	N	N	N	N	N	Y	N		Y	UNSURE	N			N	D	NO/NOT SURE	D	NA		D	NO/NOT SURE	B	YES/MAYBE	D	NO	NO	NO	YES		A.D.H	A	0	1	D	H		TRUE
B88	30-39	TRUE	M	MUTENGENE	UNIVERSITY	N	N			Y	Y	N		N	N	Y	Y	Y	N		Y	Y	N			Y	D	NO/NOT SURE	D	NA		D	NO/NOT SURE	A	YES/MAYBE	D	NO	NO	NO	YES		E.G.A	E	0	0	G	A	UNSPECIFIED	FALSE
E102	17-29	FALSE	F	YAOUNDE	UNIVERSITY	Y	N			Y	Y	Y	N	N	N	N	Y	N	N		Y	Y	N			N	D	NO/NOT SURE	D	NA		D	NO/NOT SURE	B	YES/MAYBE	D	NO	NO	NO	YES		F,A,H	F	0	1	A	H		TRUE
E129	30-39	TRUE	F	YAOUNDE	SECONDARY	N	N			Y	Y	N		N	N	Y	N	N	N		Y	N	NA			N	B	YES/MAYBE	B	NA		B	YES/MAYBE	B	YES/MAYBE	D	NO	NO	NO	YES		A,F,C	A	0	0	F	C		FALSE
E177	50+	TRUE	M	YAOUNDE	UNIVERSITY	N	Y	DIABETES	Diabetes/Cancer	Y	Y	N		N	N	Y	Y	N	Y	Y	Y	UNSURE	NA			Y	B	YES/MAYBE	B	B	YES/MAYBE	A	YES/MAYBE	A	YES/MAYBE	D	NO	NO	NO	YES		A,C,F	A	0	0	C	F		FALSE
E186	17-29	FALSE	M	YAOUNDE	UNIVERSITY	N	N			Y	Y	Y	N	Y	N	N	N	N	N		Y	N	NA			Y	D	NO/NOT SURE	D	NA		D	NO/NOT SURE	C	NO/NOT SURE	D	NO	NO	NO	YES		F,D,B	F	0	0	D	B		FALSE
E24	17-29	FALSE	F	YAOUNDE	UNIVERSITY	Y	N			Y	Y	Y	N	N	N	Y	Y	Y	N		Y	N	NA			Y	C	NO/NOT SURE	C	NA		C	NO/NOT SURE	B	YES/MAYBE	D	NO	NO	NO	YES		A,B,C	A	0	0	B	C		FALSE
E25	17-29	FALSE	F	YAOUNDE	SECONDARY	Y	N			Y	Y	N		N	N	Y	Y	Y	N		Y	Y	N			N	D	NO/NOT SURE	D	NA		D	NO/NOT SURE	B	YES/MAYBE	D	NO	NO	NO	YES		A,H,C	A	0	1	H	C		TRUE
E256	17-29	FALSE	F	YAOUNDE	SECONDARY	N	N			Y	Y	Y	N	Y	N	Y	Y	Y	N		Y	UNSURE	NA			Y	B	YES/MAYBE	B	NA		A	YES/MAYBE	B	YES/MAYBE	D	NO	NO	NO	YES		F,A,C	F	0	0	A	C		FALSE
E32	17-29	FALSE	F	YAOUNDE	SECONDARY	Y	N			Y	Y	N		N	Y	Y	Y	N	N		N		NA			Y	C	NO/NOT SURE	D	NA		D	NO/NOT SURE	B	YES/MAYBE	D	NO	NO	NO	YES		A,B,G	A	0	0	B	G		FALSE
E44	17-29	FALSE	F	YAOUNDE	SECONDARY	Y	N			Y	Y	Y	N	N	N	Y	Y	N	Y	N	Y	N	NA			N	D	NO/NOT SURE	A	A	YES/MAYBE	A	YES/MAYBE	C	NO/NOT SURE	D	NO	NO	NO	YES		A,B,C	A	0	0	B	C		FALSE
E67	17-29	FALSE	F	YAOUNDE	SECONDARY	Y	N			N	N	Y	N	N	N	N	N	N	Y	N	N		NA			Y	C	NO/NOT SURE	C	C	NO/NOT SURE	D	NO/NOT SURE	A	YES/MAYBE	D	NO	NO	NO	YES		A,G,I	A	0	0	G	I		FALSE
M108	30-39	TRUE	F	DOUALA		Y	N			Y	Y	N		N	N	N	N	Y	Y	NA	Y	N	Y	SKIN SWELLING	Swelling	N	D	NO/NOT SURE	D	D	NO/NOT SURE	B	YES/MAYBE	C	NO/NOT SURE	A	YES	NO	NO	NO		D,A,F	D	0	0	A	F		FALSE
E91	40-49	TRUE	F	YAOUNDE	NONE/PRIMARY	Y	N			Y	Y	N		N	N	N	N	Y	Y	Y	Y	N	NA			N	C	NO/NOT SURE	C	C	NO/NOT SURE	B	YES/MAYBE	B	YES/MAYBE	D	NO	NO	NO	YES		C,A,F	C	0	0	A	F		FALSE
E96	40-49	TRUE	F	YAOUNDE	SECONDARY	Y	N			Y	Y	N		N	N	Y	Y	Y	Y	Y	Y	N	NA			Y	C	NO/NOT SURE	C	C	NO/NOT SURE	A	YES/MAYBE	A	YES/MAYBE	D	NO	NO	NO	YES		C,A,F	C	0	0	A	F		FALSE
M123	30-39	TRUE	F	DOUALA	UNIVERSITY	Y	N			Y	Y	N		Y	N	Y	Y	Y	Y	Y	Y	N	N			Y	C	NO/NOT SURE	C	C	NO/NOT SURE	B	YES/MAYBE	C	NO/NOT SURE	D	NO	NO	NO	YES		A,F,H	A	0	1	F	H		TRUE
B53	17-29	FALSE	F	LIMBE	UNIVERSITY	Y	N			Y	N	N		N	N	Y	Y	Y	N		Y	Y	Y	SWOLLEN BODY	Swelling	Y	D	NO/NOT SURE	D	NA		A	YES/MAYBE	A	YES/MAYBE	C	NO	NO	YES	NO		A.B.D	A	0	0	B	D		FALSE
E172	30-39	TRUE	F	YAOUNDE	UNIVERSITY	N	N			Y	N	N	N	N	N	Y	Y	Y	Y	Y	Y	UNSURE	Y	SWELLING ON THE INJECTION SITE	Swelling	Y	B	YES/MAYBE	B	B	YES/MAYBE	B	YES/MAYBE	B	YES/MAYBE	C	NO	NO	YES	NO		A,F,H	A	0	1	F	H		TRUE
M146	17-29	FALSE	M	DOUALA	NONE/PRIMARY	N	Y	HIGH BLOOD PRESSURE	Cardiovascular	Y	Y	Y	N	N	N	N	Y	N	Y	NA	Y	N	N			N	C	NO/NOT SURE	C	C	NO/NOT SURE	C	NO/NOT SURE	B	YES/MAYBE	D	NO	NO	NO	YES		F,H,A	F	0	1	H	A		TRUE
M37	17-29	FALSE	F	DOUALA	UNIVERSITY	Y	N			Y	Y	N		N	Y	N	N	N	Y	Y	Y	N	Y	BLOOD CLOT	Thrombosis	Y	B	YES/MAYBE	C	C	NO/NOT SURE	C	NO/NOT SURE	C	NO/NOT SURE	A	YES	NO	NO	NO		A,B,F	A	0	0	B	F		FALSE
M162	40-49	TRUE	M	DOUALA	SECONDARY	N	N			Y	Y	N		N	N	Y	Y	Y	Y	NA	Y	Y	N			Y	B	YES/MAYBE	B	B	YES/MAYBE	A	YES/MAYBE	A	YES/MAYBE	D	NO	NO	NO	YES		F,D,C	F	0	0	D	C		FALSE
M189	17-29	FALSE	F	DOUALA	NONE/PRIMARY	N	Y	ANEMIA	Other / Not Specified	Y	N	N		N	N	Y	Y	N	N		Y	N	N			N	C	NO/NOT SURE	D	NA		C	NO/NOT SURE	B	YES/MAYBE	D	NO	NO	NO	YES		A,B,C	A	0	0	B	C		FALSE
M192	30-39	TRUE	M	DOUALA	SECONDARY	N	N			Y	N	N		N	N	N	Y	N	Y	N	N	N	N			N	B	YES/MAYBE	C	C	NO/NOT SURE	C	NO/NOT SURE	B	YES/MAYBE	D	NO	NO	NO	YES		D,C,H	D	0	1	C	H		TRUE
M223	30-39	TRUE	F	DOUALA	NONE/PRIMARY	N	N			Y	Y	N		Y	Y	Y	Y	Y	Y	Y	Y	N	N			Y	D	NO/NOT SURE	C	C	NO/NOT SURE	A	YES/MAYBE	B	YES/MAYBE	D	NO	NO	NO	YES		H,F,A	H	1	1	F	A		TRUE
M237	30-39	TRUE	F	DOUALA	SECONDARY	N	N			Y	Y	N		N	Y	Y	Y	Y	Y	Y	Y	Y	N			Y	C	NO/NOT SURE	C	C	NO/NOT SURE	C	NO/NOT SURE	C	NO/NOT SURE	D	NO	NO	NO	YES		A,F,H	A	0	1	F	H		TRUE
M48	17-29	FALSE	F	DOUALA	UNIVERSITY	Y	N			Y	Y	N		N	N	N	N	Y	N		Y	Y	N			N	C	NO/NOT SURE	C	NA		B	YES/MAYBE	B	YES/MAYBE	D	NO	NO	NO	YES		A,F,H	A	0	1	F	H		TRUE
M98	17-29	FALSE	F	DOUALA	UNIVERSITY	Y	N			Y	Y	N		N	N	N	N	N	Y	Y	Y	N	Y	BLOOD CLOT	Thrombosis	N	D	NO/NOT SURE	D	D	NO/NOT SURE	B	YES/MAYBE	B	YES/MAYBE	A	YES	NO	NO	NO		F,A,H	F	0	1	A	H		TRUE
M86	17-29	FALSE	F	DOUALA	SECONDARY	N	N			Y	N	N		N	N	NA	N	N	Y	N	Y	N	N			N	D	NO/NOT SURE	C	C	NO/NOT SURE	A	YES/MAYBE	A	YES/MAYBE	D	NO	NO	NO	YES		A,H,E	A	0	1	H	E	UNSPECIFIED	TRUE
N134	17-29	FALSE	F	BAMENDA	SECONDARY	N	N			Y	Y	Y	P	N	N	Y	Y	Y	N		Y	Y	Y	STROKE	Thrombosis	Y	C	NO/NOT SURE	C	NA		D	NO/NOT SURE	B	YES/MAYBE	A	YES	NO	NO	NO		A,B,C	A	0	0	B	C		FALSE
N104	17-29	FALSE	F	BAMENDA	NONE/PRIMARY	N	N			Y	N	N		N	N	N	N	Y	Y	Y	N		NA			N	D	NO/NOT SURE	D	D	NO/NOT SURE	C	NO/NOT SURE	A	YES/MAYBE	D	NO	NO	NO	YES		A,C,J	A	0	0	C	J		FALSE
N130	40-49	TRUE	M	BAMENDA	NONE/PRIMARY	N	N			Y	N	Y	N	N	N	Y	Y	Y	Y	Y	Y	UNSURE	N			N	D	NO/NOT SURE	D	D	NO/NOT SURE	D	NO/NOT SURE	A	YES/MAYBE	D	NO	NO	NO	YES		E(TV),F,A	E	0	0	F	A	TELEVISION	FALSE
N14	17-29	FALSE	F	BAMENDA	UNIVERSITY	Y	N			Y	Y	N		N	Y	Y	Y	Y	N		Y	UNSURE	N			Y	D	NO/NOT SURE	D	NA		A	YES/MAYBE	A	YES/MAYBE	D	NO	NO	NO	YES		A,C,F	A	0	0	C	F		FALSE
N51	40-49	TRUE	F	BAMENDA	UNIVERSITY	N	N			Y	Y	N		Y	Y	Y	Y	Y	Y	Y	Y	Y	N			Y	B	YES/MAYBE	B	B	YES/MAYBE	A	YES/MAYBE	A	YES/MAYBE	D	NO	NO	NO	YES		A,G,F	A	0	0	G	F		FALSE
N52	30-39	TRUE	M	BAMENDA	NONE/PRIMARY	N	N			Y	Y	N		N	N	N	N	Y	Y	Y	Y	Y	N			N	D	NO/NOT SURE	D	D	NO/NOT SURE	D	NO/NOT SURE	A	YES/MAYBE	D	NO	NO	NO	YES		A,F,G	A	0	0	F	G		FALSE
N78	17-29	FALSE	F	BAMENDA	SECONDARY	N	N			Y	Y	N	N	Y	Y	Y	Y	Y	Y	Y	Y	UNSURE	N			NA	D	NO/NOT SURE	D	D	NO/NOT SURE	D	NO/NOT SURE	A	YES/MAYBE	D	NO	NO	NO	YES		F,A,H	F	0	1	A	H		TRUE
N80	17-29	FALSE	F	BAMENDA	UNIVERSITY	N	N			Y	Y	Y	N	N	N	Y	Y	Y	N		Y	Y	N			Y	B	YES/MAYBE	B	NA		D	NO/NOT SURE	C	NO/NOT SURE	D	NO	NO	NO	YES		A,C,H	A	0	1	C	H		TRUE
B12	17-29	FALSE	F	BUEA	SECONDARY	N	N			Y	Y	N		N	Y	Y	Y	Y	Y	Y	Y	N	N			Y	C	NO/NOT SURE	C	C	NO/NOT SURE	D	NO/NOT SURE	D	NO/NOT SURE	E	NO	NO	NO	NO		A,D	A	0	0	D	D		FALSE
B156	40-49	TRUE	M	DOUALA	NONE/PRIMARY	N	N			Y	N	Y	P	N	N	Y	Y	Y	Y	Y	Y	UNSURE	N			Y	D	NO/NOT SURE	D	D	NO/NOT SURE	A	YES/MAYBE	A	YES/MAYBE	E	NO	NO	NO	NO		A.J.G	A	0	0	J	G		FALSE
B127	40-49	TRUE	F	MUTENGENE	SECONDARY	N	N			Y	Y	Y	P	Y	N	Y	Y	Y	Y	Y	Y	Y	Y	THROMBOSIS	Thrombosis	Y	B	YES/MAYBE	C	C	NO/NOT SURE	B	YES/MAYBE	A	YES/MAYBE	A.E(HOW LONG THE VACCINE PROTECTS AGAINST INFECTION)	YES	NO	NO	NO	HOW LONG THE VACCINE PROTECTS AGAINST INFECTION	F.H.A	F	0	1	H	A		TRUE
B173	50+	TRUE	M	LIMBE	NONE/PRIMARY	N	N			Y	Y	Y	N	N	N	Y	Y	Y	Y	Y	Y	UNSURE	N			Y	B	YES/MAYBE	B	B	YES/MAYBE	C	NO/NOT SURE	D	NO/NOT SURE	E	NO	NO	NO	NO		A.I	A	0	0	I	I		FALSE
N36	30-39	TRUE	F	BAMENDA	UNIVERSITY	Y	N			Y	Y	N		Y	N	Y	Y	Y	Y	Y	Y	N	Y	BLOOD CLOTTING	Thrombosis	Y	D	NO/NOT SURE	D	D	NO/NOT SURE	B	YES/MAYBE	C	NO/NOT SURE	ABCD	YES	YES	YES	YES		A,H,G	A	0	1	H	G		TRUE
B163	50+	TRUE	M	MUTENGENE	SECONDARY	N	N			Y	Y	Y	P	Y	N	Y	Y	Y	Y	Y	Y	UNSURE	Y	THROMBOSIS	Thrombosis	Y	D	NO/NOT SURE	D	D	NO/NOT SURE	A	YES/MAYBE	C	NO/NOT SURE	B	NO	YES	NO	NO		A.C.F	A	0	0	C	F		FALSE
M214	30-39	TRUE	F	DOUALA	SECONDARY	N	Y	DIABETES	Diabetes/Cancer	Y	Y	N		N	N	Y	Y	Y	Y	Y	Y	N	N			N	C	NO/NOT SURE	C	C	NO/NOT SURE	B	YES/MAYBE	B	YES/MAYBE	E	NO	NO	NO	NO		F,D,G	F	0	0	D	G		FALSE
E146	17-29	FALSE	M	YAOUNDE	UNIVERSITY	N	N			Y	Y	N		N	N	Y	Y	Y	N		Y	Y	Y	BLOT CLOT	Thrombosis	N	D	NO/NOT SURE	D	NA		D	NO/NOT SURE	A	YES/MAYBE	B	NO	YES	NO	NO		C,A,F	C	0	0	A	F		FALSE
B46	17-29	FALSE	F	MUTENGENE	SECONDARY	Y	N			Y	Y	N		Y	Y	Y	Y	Y	N		Y	N	N			Y	C	NO/NOT SURE	C	NA		C	NO/NOT SURE	B	YES/MAYBE	E(EXPIRATION DATE)	NO	NO	NO	NO	EXPIRATION DATE	A.C,H	A	0	1	C	H		TRUE
M66	30-39	TRUE	F	DOUALA	UNIVERSITY	Y	N			Y	Y	Y	AWAITING RESULTS	N	Y	Y	Y	Y	N		Y	Y	Y	CAUSES BLOOD CLOT	Thrombosis	Y	D	NO/NOT SURE	D	NA		D	NO/NOT SURE	D	NO/NOT SURE	B	NO	YES	NO	NO		C,D,A	C	0	0	D	A		FALSE
N28	17-29	FALSE	F	BAMENDA	NONE/PRIMARY	Y	N			Y	N	N		N	N	Y	Y	Y	Y	Y	Y	UNSURE	N			NA	A	YES/MAYBE	D	D	NO/NOT SURE	A	YES/MAYBE	A	YES/MAYBE	E, BE SURE THAT THOSE VACCINATED WILL NOT GET INFECTED	NO	NO	NO	NO	BE SURE THAT THOSE VACCINATED WILL NOT GET INFECTED	A,F,H	A	0	1	F	H		TRUE
N56	17-29	FALSE	F	BAMENDA	NONE/PRIMARY	Y	N			Y	Y	N		N	N	Y	Y	Y	Y	Y	Y	Y	N			Y	B	YES/MAYBE	A	A	YES/MAYBE	C	NO/NOT SURE	A	YES/MAYBE	E, CONSEQUENCES OF NOT TAKING THE VACCINE	NO	NO	NO	NO	CONSEQUENCES OF NOT TAKING THE VACCINE	A,F,G	A	0	0	F	G		FALSE
B134	40-49	TRUE	F	BUEA	UNIVERSITY	Y	N			Y	N	Y	N	N	N	N	N	Y	Y	Y	Y	Y	Y	THROMBOSIS + OEDEMA	Thrombosis	Y	D	NO/NOT SURE	D	D	NO/NOT SURE	A	YES/MAYBE	A	YES/MAYBE	C	NO	NO	YES	NO		A.D.F	A	0	0	D	F		FALSE
B17	17-29	FALSE	F	BUEA	UNIVERSITY	N	N			Y	Y	Y	N	Y	Y	Y	Y	Y	N		Y	Y	Y	THROMBOSIS	Thrombosis	Y	D	NO/NOT SURE	D	NA		D	NO/NOT SURE	C	NO/NOT SURE	C	NO	NO	YES	NO		G,F,H	G	0	1	F	H		TRUE
B27	17-29	FALSE	F	LIMBE	UNIVERSITY	Y	N			Y	N	N		N	N	N	N	Y	Y	Y	Y	N	Y	THROMBOSIS	Thrombosis	N	D	NO/NOT SURE	D	D	NO/NOT SURE	D	NO/NOT SURE	A	YES/MAYBE	C	NO	NO	YES	NO		A.C.D	A	0	0	C	D		FALSE
N129	17-29	FALSE	F	BAMENDA	NONE/PRIMARY	N	N			Y	Y	N		N	N	N	Y	Y	N		NA		NA			N	A	YES/MAYBE	A	NA		A	YES/MAYBE	A	YES/MAYBE	E, IMPORTANCE OF VACCINE	NO	NO	NO	NO	IMPORTANCE OF VACCINE	I,E(TV),G	I	0	0	E	G	TELEVISION	FALSE
B6	17-29	FALSE	F	BUEA	UNIVERSITY	Y	N			Y	N	N		N	N	N	N	Y	Y	Y	Y	N	Y	THROMBOSIS	Thrombosis	N	D	NO/NOT SURE	D	D	NO/NOT SURE	A	YES/MAYBE	A	YES/MAYBE	C	NO	NO	YES	NO		A,C,G	A	0	0	C	G		FALSE
M136	17-29	FALSE	F	DOUALA	SECONDARY	N	N			N	N	Y	AWAITING RESULTS	N	N	N	N	N	N		N		NA			N	D	NO/NOT SURE	D	NA		D	NO/NOT SURE	D	NO/NOT SURE	E, SHOW HOW HEALTH PERSONNEL ARE TAKING THE VACCINE	NO	NO	NO	NO	SHOW HOW HEALTH PERSONNEL ARE TAKING THE VACCINE	A,F,I	A	0	0	F	I		FALSE
B78	50+	TRUE	M	DOUALA	UNIVERSITY	N	Y	HIGH BLOOD PRESSURE	Other / Not Specified	Y	Y	Y	N	N	Y	Y	Y	Y	Y	Y	Y	Y	Y	THROMBOSIS	Thrombosis	Y	B	YES/MAYBE	B	B	YES/MAYBE	B	YES/MAYBE	A	YES/MAYBE	C	NO	NO	YES	NO		A.C.F	A	0	0	C	F		FALSE
E100	17-29	FALSE	F	YAOUNDE	SECONDARY	Y	N			Y	Y	N		N	N	N	N	Y	N		Y	N	NA			N	C	NO/NOT SURE	C	NA		C	NO/NOT SURE	C	NO/NOT SURE							A,C,E	A	0	0	C	E	UNSPECIFIED	FALSE
E149	17-29	FALSE	F	YAOUNDE	UNIVERSITY	N	N			Y	N	N		N	N	N	N	Y	Y	Y	Y	Y	N			Y	D	NO/NOT SURE	D	D	NO/NOT SURE	D	NO/NOT SURE	C	NO/NOT SURE							A,E(TELEVISION),H	A	0	1	E	H	TELEVISION	TRUE
E150	17-29	FALSE	F	YAOUNDE	SECONDARY	N	N			Y	Y	N		N	N	Y	Y	Y	Y	Y	Y	N	NA			Y	C	NO/NOT SURE	C	C	NO/NOT SURE	C	NO/NOT SURE	C	NO/NOT SURE							A,D,F	A	0	0	D	F		FALSE
E182	30-39	TRUE	F	YAOUNDE	SECONDARY	N	N			Y	Y	N		N	N	Y	Y	Y	Y	Y	Y	N	NA			N	C	NO/NOT SURE	C	C	NO/NOT SURE	B	YES/MAYBE	C	NO/NOT SURE							A,H,F	A	0	1	H	F		TRUE
E184	30-39	TRUE	F	YAOUNDE	SECONDARY	N	N			Y	Y	N		Y	Y	Y	Y	Y	Y	N	N		NA			N	B	YES/MAYBE	B	B	YES/MAYBE	C	NO/NOT SURE	C	NO/NOT SURE							A,D,F	A	0	0	D	F		FALSE
E195	17-29	FALSE	F	YAOUNDE	UNIVERSITY	N	N			Y	N	N		N	N	N	N	N	Y	Y	Y	N	NA			N	D	NO/NOT SURE	D	D	NO/NOT SURE	D	NO/NOT SURE	C	NO/NOT SURE							A,G,H	A	0	1	G	H		TRUE
E200	30-39	TRUE	M	YAOUNDE	NONE/PRIMARY	N	N			Y	Y	Y	N	N	N	Y	Y	Y	Y	Y	Y	UNSURE	NA			N	C	NO/NOT SURE	C	C	NO/NOT SURE	C	NO/NOT SURE	C	NO/NOT SURE							A,F,C	A	0	0	F	C		FALSE
E201	30-39	TRUE	F	YAOUNDE	SECONDARY	N	N			Y	Y	Y	N	N	Y	Y	Y	N	N		Y	N	NA			Y	C	NO/NOT SURE	C	NA		C	NO/NOT SURE	C	NO/NOT SURE							A,C,F	A	0	0	C	F		FALSE
E223	17-29	FALSE	F	YAOUNDE	UNIVERSITY	N	N			N	Y	N		Y	N	N	Y	Y	Y	Y	Y	UNSURE	NA			Y	D	NO/NOT SURE	D	D	NO/NOT SURE	B	YES/MAYBE	C	NO/NOT SURE							A,H,C	A	0	1	H	C		TRUE
E232	40-49	TRUE	M	YAOUNDE	SECONDARY	N	N			Y	Y	N		Y	N	Y	Y	Y	Y	Y	Y	N	NA			Y	D	NO/NOT SURE	D	D	NO/NOT SURE	B	YES/MAYBE	C	NO/NOT SURE							A,H,F	A	0	1	H	F		TRUE
E236	17-29	FALSE	F	YAOUNDE	UNIVERSITY	N	Y	ASTHMA	Pulmonary	Y	Y	N		Y	Y	Y	Y	Y	Y	Y	Y	N	NA			Y	D	NO/NOT SURE	D	D	NO/NOT SURE	C	NO/NOT SURE	C	NO/NOT SURE							A,C,H	A	0	1	C	H		TRUE
E243	30-39	TRUE	F	YAOUNDE	UNIVERSITY	N	N			Y	Y	N		N	N	Y	Y	Y	Y	Y	Y	N	NA			Y	C	NO/NOT SURE	C	C	NO/NOT SURE	C	NO/NOT SURE	C	NO/NOT SURE							A,F,C	A	0	0	F	C		FALSE
E250	30-39	TRUE	F	YAOUNDE	SECONDARY	N	N			Y	N	N		N	N	N	N	Y	Y	Y	Y	N	NA			N	D	NO/NOT SURE	D	D	NO/NOT SURE	C	NO/NOT SURE	C	NO/NOT SURE							A,C,H	A	0	1	C	H		TRUE
E252	30-39	TRUE	F	YAOUNDE	UNIVERSITY	N	N			Y	Y	Y	N	Y	Y	Y	Y	Y	Y	Y	Y	N	NA			Y	D	NO/NOT SURE	C	C	NO/NOT SURE	A	YES/MAYBE	C	NO/NOT SURE							A,C,H	A	0	1	C	H		TRUE
E253	50+	TRUE	F	YAOUNDE	UNIVERSITY	N	N			Y	Y	N		N	N	N	Y	Y	Y	Y	N		NA			N	C	NO/NOT SURE	C	C	NO/NOT SURE	C	NO/NOT SURE	C	NO/NOT SURE							A,F,H	A	0	1	F	H		TRUE
E259	30-39	TRUE	F	YAOUNDE	UNIVERSITY	N	N			Y	Y	Y	N	N	N	Y	Y	Y	N		Y	UNSURE	NA			Y	B	YES/MAYBE	C	NA		B	YES/MAYBE	B	YES/MAYBE							A,F,H	A	0	1	F	H		TRUE
E260	17-29	FALSE	F	YAOUNDE	UNIVERSITY	N	N			Y	Y	N		N	N	Y	Y	Y	Y	Y	Y	N	NA			Y	B	YES/MAYBE	B	B	YES/MAYBE	C	NO/NOT SURE	C	NO/NOT SURE							A,C,F	A	0	0	C	F		FALSE
E29	30-39	TRUE	F	YAOUNDE	NONE/PRIMARY	Y	N			Y	Y	N		N	N	Y	Y	Y	Y	Y	Y	UNSURE	NA			Y	D	NO/NOT SURE	D	D	NO/NOT SURE	A	YES/MAYBE	C	NO/NOT SURE							A,I,F	A	0	0	I	F		FALSE
B83	50+	TRUE	M	LIMBE	NONE/PRIMARY	N	N			Y	Y	Y	N	N	N	Y	Y	Y	Y	Y	Y	Y	Y	THROMBOSIS	Thrombosis	Y	A	YES/MAYBE	A	A	YES/MAYBE	A	YES/MAYBE	A	YES/MAYBE	C	NO	NO	YES	NO		A.H.F	A	0	1	H	F		TRUE
E49	17-29	FALSE	F	YAOUNDE	UNIVERSITY	Y	Y	HIV	Infectious	Y	N	N		N	N	N	N	Y	Y	Y	Y	N	NA			Y	C	NO/NOT SURE	C	C	NO/NOT SURE	C	NO/NOT SURE	C	NO/NOT SURE							A,B,C	A	0	0	B	C		FALSE
E55	30-39	TRUE	F	YAOUNDE	NONE/PRIMARY	Y	N			Y	N	N		N	N	Y	N	Y	Y	Y	N		NA			N	D	NO/NOT SURE	D	D	NO/NOT SURE	B	YES/MAYBE	C	NO/NOT SURE							A,C,F	A	0	0	C	F		FALSE
E56	17-29	FALSE	F	YAOUNDE	NONE/PRIMARY	Y	N			Y	N	N		N	N	N	N	Y	Y	Y	Y	N	NA			N	D	NO/NOT SURE	D	D	NO/NOT SURE	B	YES/MAYBE	C	NO/NOT SURE							A,B,C	A	0	0	B	C		FALSE
E57	30-39	TRUE	F	YAOUNDE	UNIVERSITY	Y	N			Y	Y	N		Y	N	N	N	N	Y	N	Y	N	NA			N	D	NO/NOT SURE	D	D	NO/NOT SURE	D	NO/NOT SURE	C	NO/NOT SURE							A,B,C	A	0	0	B	C		FALSE
B91	40-49	TRUE	M	LIMBE	NONE/PRIMARY	N	Y	DIABETES	Diabetes/Cancer	Y	Y	Y	P	Y	N	Y	Y	Y	Y	Y	Y	UNSURE	Y	THROMBOSIS	Thrombosis	Y	D	NO/NOT SURE	D	D	NO/NOT SURE	C	NO/NOT SURE	D	NO/NOT SURE	C	NO	NO	YES	NO		A.H.I	A	0	1	H	I		TRUE
E61	17-29	FALSE	F	YAOUNDE	NONE/PRIMARY	Y	N			Y	Y	N		N	N	Y	Y	Y	Y	Y	Y	N	NA			N	B	YES/MAYBE	B	B	YES/MAYBE	A	YES/MAYBE	C	NO/NOT SURE							A,F,D	A	0	0	F	D		FALSE
E74	17-29	FALSE	F	YAOUNDE	NONE/PRIMARY	Y	N			Y	N	N		N	N	N	N	Y	Y	Y	N		NA			N	C	NO/NOT SURE	C	C	NO/NOT SURE	D	NO/NOT SURE	C	NO/NOT SURE							F,A,D	F	0	0	A	D		FALSE
E84	17-29	FALSE	F	YAOUNDE	NONE/PRIMARY	Y	N			Y	Y	N		N	N	Y	Y	Y	N		Y	Y	N			Y	C	NO/NOT SURE	C	NA		B	YES/MAYBE	C	NO/NOT SURE							A,C,B	A	0	0	C	B		FALSE
E87	17-29	FALSE	F	YAOUNDE	NONE/PRIMARY	Y	N			Y	N	N		N	N	N	N	Y	N		N		NA			N	D	NO/NOT SURE	D	NA		B	YES/MAYBE	B	YES/MAYBE							A,F,H	A	0	1	F	H		TRUE
E88	17-29	FALSE	F	YAOUNDE	NONE/PRIMARY	Y	N			Y	Y	N		N	N	Y	Y	N	N		Y	N	NA			N	B	YES/MAYBE	C	NA		A	YES/MAYBE	C	NO/NOT SURE							D,G,F	D	0	0	G	F		FALSE
E90	30-39	TRUE	F	YAOUNDE	NONE/PRIMARY	Y	N			Y	Y	N		N	N	Y	Y	Y	Y	Y	N		NA			N	D	NO/NOT SURE	D	D	NO/NOT SURE	B	YES/MAYBE	C	NO/NOT SURE							A,F,H	A	0	1	F	H		TRUE
E98	30-39	TRUE	F	YAOUNDE	SECONDARY	Y	N			Y	Y	N		N	N	Y	Y	Y	Y	Y	N		NA			N	D	NO/NOT SURE	D	D	NO/NOT SURE	C	NO/NOT SURE	C	NO/NOT SURE							F,A,D	F	0	0	A	D		FALSE
B102	30-39	TRUE	F	MUTENGENE	UNIVERSITY	N	N			Y	Y	N		Y	Y	Y	Y	Y	Y	Y	Y	UNSURE	N			N	C	NO/NOT SURE	C	C	NO/NOT SURE	C	NO/NOT SURE	C	NO/NOT SURE							A.B.H	A	0	1	B	H		TRUE
B105	17-29	FALSE	M	LIMBE	NONE/PRIMARY	N	N			Y	N	N		N	N	N	N	Y	Y	Y	Y	UNSURE	N			Y	D	NO/NOT SURE	D	D	NO/NOT SURE	D	NO/NOT SURE	D	NO/NOT SURE							A.I	A	0	0	I			FALSE
E167	30-39	TRUE	F	YAOUNDE	UNIVERSITY	N	N			Y	Y	N		N	Y	Y	Y	Y	Y	Y	Y	Y	Y	BLOT CLOT	Thrombosis	Y	A	YES/MAYBE	A	A	YES/MAYBE	C	NO/NOT SURE	A	YES/MAYBE	C	NO	NO	YES	NO		A,D,F	A	0	0	D	F		FALSE
B116	17-29	FALSE	F	LIMBE	SECONDARY	N	N			Y	Y	Y	N	N	N	N	N	Y	Y	Y	Y	UNSURE	N			N	B	YES/MAYBE	C	C	NO/NOT SURE	C	NO/NOT SURE	C	NO/NOT SURE							A.G.F	A	0	0	G	F		FALSE
B120	30-39	TRUE	F	MUTENGENE	SECONDARY	Y	N			Y	N	Y	N	N	N	N	N	Y	Y	Y	Y	UNSURE	N			N	D	NO/NOT SURE	D	D	NO/NOT SURE	A	YES/MAYBE	C	NO/NOT SURE							A.H.C	A	0	1	H	C		TRUE
E206	30-39	TRUE	F	YAOUNDE	UNIVERSITY	N	N			Y	Y	Y	N	N	N	Y	Y	Y	Y	Y	Y	Y	Y	BLOT CLOT	Thrombosis	Y	B	YES/MAYBE	B	B	YES/MAYBE	C	NO/NOT SURE	C	NO/NOT SURE	C	NO	NO	YES	NO		H,A,F	H	1	1	A	F		TRUE
E33	17-29	FALSE	F	YAOUNDE	UNIVERSITY	Y	N			Y	Y	N		Y	Y	Y	Y	Y	N		Y	Y	Y	SEVERE BLOOD CLOT	Thrombosis	Y	C	NO/NOT SURE	C	NA		C	NO/NOT SURE	B	YES/MAYBE	C	NO	NO	YES	NO		H,G,A	H	1	1	G	A		TRUE
B132	17-29	FALSE	F	LIMBE	SECONDARY	Y	N			Y	Y	N		N	N	Y	Y	Y	Y	Y	Y	UNSURE	N			N	A	YES/MAYBE	D	D	NO/NOT SURE	D	NO/NOT SURE	D	NO/NOT SURE							A.C.F	A	0	0	C	F		FALSE
B136	30-39	TRUE	F	MUTENGENE	UNIVERSITY	N	N			Y	Y	N		Y	Y	Y	Y	Y	Y	Y	Y	N	N			Y	D	NO/NOT SURE	D	D	NO/NOT SURE	A	YES/MAYBE	D	NO/NOT SURE							E.F,A	E	0	0	F	A	UNSPECIFIED	FALSE
B141	17-29	FALSE	F	LIMBE	NONE/PRIMARY	N	N			Y	Y	N		N	N	Y	Y	Y	Y	Y	Y	UNSURE	N			N	D	NO/NOT SURE	D	D	NO/NOT SURE	D	NO/NOT SURE	C	NO/NOT SURE							A.H.C	A	0	1	H	C		TRUE
M209	30-39	TRUE	F	DOUALA	UNIVERSITY	N	N			Y	Y	N		N	N	Y	Y	Y	Y	Y	Y	Y	Y	BLOOD CLOT	Thrombosis	Y	B	YES/MAYBE	B	B	YES/MAYBE	A	YES/MAYBE	A	YES/MAYBE	C	NO	NO	YES	NO		A,C,G	A	0	0	C	G		FALSE
M36	30-39	TRUE	F	DOUALA	UNIVERSITY	Y	N			Y	Y	N		Y	Y	Y	Y	Y	Y	NA	Y	N	Y	BLOOD CLOT	Thrombosis	NA	C	NO/NOT SURE	C	C	NO/NOT SURE	B	YES/MAYBE	A	YES/MAYBE	C	NO	NO	YES	NO		F,H,A	F	0	1	H	A		TRUE
B152	50+	TRUE	M	BUEA	NONE/PRIMARY	N	Y	HIGH BLOOD PRESSURE	Cardiovascular	Y	Y	N		N	N	Y	Y	N	Y	N	Y	UNSURE	N			N	D	NO/NOT SURE	D	D	NO/NOT SURE	A	YES/MAYBE	D	NO/NOT SURE							A.I.F	A	0	0	I	F		FALSE
B154	17-29	FALSE	M	LUM	NONE/PRIMARY	N	N			Y	N	N		N	N	N	N	N	N		Y	UNSURE	N			N	C	NO/NOT SURE	C	NA		A	YES/MAYBE	D	NO/NOT SURE							A.F.C	A	0	0	F	C		FALSE
B160	17-29	FALSE	F	LIMBE	SECONDARY	Y	N			Y	Y	N		Y	N	N	N	Y	Y	Y	Y	UNSURE	N			N	D	NO/NOT SURE	D	D	NO/NOT SURE	D	NO/NOT SURE	C	NO/NOT SURE							A.I.H	A	0	1	I	H		TRUE
M77	30-39	TRUE	F	DOUALA	UNIVERSITY	Y	N			Y	Y	Y	N	Y	N	Y	Y	Y	Y	Y	Y	N	Y	BLOOD CLOT	Thrombosis	N	B	YES/MAYBE	B	B	YES/MAYBE	A	YES/MAYBE	B	YES/MAYBE	C	NO	NO	YES	NO		F,A,G	F	0	0	A	G		FALSE
B164	30-39	TRUE	F	MUTENGENE	UNIVERSITY	N	Y	ASTHMA	Pulmonary	Y	Y	Y	N	Y	N	Y	Y	Y	Y	Y	Y	N	N			Y	D	NO/NOT SURE	D	D	NO/NOT SURE	D	NO/NOT SURE	D	NO/NOT SURE							A.C.D	A	0	0	C	D		FALSE
B165	17-29	FALSE	F	MUTENGENE	UNIVERSITY	N	N			Y	Y	Y	N	Y	N	Y	Y	Y	Y	Y	Y	N	N			Y	D	NO/NOT SURE	D	D	NO/NOT SURE	D	NO/NOT SURE	D	NO/NOT SURE							A.E.H	A	0	1	E	H	UNSPECIFIED	TRUE
B167	17-29	FALSE	M	LIMBE	SECONDARY	N	N			Y	N	N		N	N	Y	Y	Y	N		Y	UNSURE	N			N	D	NO/NOT SURE	D	NA		B	YES/MAYBE	A	YES/MAYBE							A.H.C	A	0	1	H	C		TRUE
B171	50+	TRUE	F	BUEA	NONE/PRIMARY	N	N			Y	N	Y	P	N	N	N	N	N	Y	Y	Y	UNSURE	N			N	D	NO/NOT SURE	D	D	NO/NOT SURE	D	NO/NOT SURE	D	NO/NOT SURE							A	A	0	0				FALSE
B174	50+	TRUE	M	MALENDE	NONE/PRIMARY	N	N			Y	N	Y	AWAITING RESULTS	N	N	N	N	N	Y	Y	Y	UNSURE	N			N	B	YES/MAYBE	B	B	YES/MAYBE	B	YES/MAYBE	C	NO/NOT SURE							A	A	0	0				FALSE
B175	30-39	TRUE	F	BUEA	NONE/PRIMARY	N	N			Y	N	N		N	N	Y	Y	N	Y	Y	Y	UNSURE	N			Y	D	NO/NOT SURE	D	D	NO/NOT SURE	D	NO/NOT SURE	D	NO/NOT SURE							A.G.D	A	0	0	G	D		FALSE
B19	17-29	FALSE	F	MUEA	SECONDARY	Y	N			Y	Y	N		N	N	N	N	Y	Y	Y	Y	UNSURE	N			Y	B	YES/MAYBE	D	D	NO/NOT SURE	D	NO/NOT SURE	D	NO/NOT SURE							A,I,G	A	0	0	I	G		FALSE
B22	17-29	FALSE	F	MUTENGENE	SECONDARY	Y	N			Y	N	N		N	N	N	N	Y	N		Y	UNSURE	N			Y	D	NO/NOT SURE	D	NA		A	YES/MAYBE	D	NO/NOT SURE							G,A,F	G	0	0	A	F		FALSE
B25	40-49	TRUE	F	MUTENGENE	SECONDARY	N	N			Y	Y	N		N	N	Y	Y	Y	Y	Y	N	UNSURE	N			N	A	YES/MAYBE	A	A	YES/MAYBE	A	YES/MAYBE	C	NO/NOT SURE							A.C.F	A	0	0	C	F		FALSE
B26	50+	TRUE	M	TIKO	NONE/PRIMARY	N	Y	HIGH BLOOD PRESSURE	Cardiovascular	Y	Y	N		N	N	N	N	Y	Y	Y	Y	Y	N			N	A	YES/MAYBE	A	A	YES/MAYBE	A	YES/MAYBE	A	YES/MAYBE							A.F.I	A	0	0	F	I		FALSE
B3	30-39	TRUE	F	TIKO	SECONDARY	Y	N			Y	N	N		N	N	N	Y	Y	N		Y	N	N			N	D	NO/NOT SURE	D	NA		D	NO/NOT SURE	C	NO/NOT SURE							A,G,H	A	0	1	G	H		TRUE
N116	17-29	FALSE	M	BAMENDA	UNIVERSITY	N	N			Y	Y	Y	N	N	N	Y	Y	Y	N		Y	Y	Y	RISK OF BLOOD CLOTS	Thrombosis	Y	A	YES/MAYBE	A	NA		A	YES/MAYBE	A	YES/MAYBE	C	NO	NO	YES	NO		F,H,C	F	0	1	H	C		TRUE
B38	50+	TRUE	F	MUTENGENE	NONE/PRIMARY	N	N			Y	Y	N		N	N	Y	Y	N	Y	N	Y	N	N			Y	D	NO/NOT SURE	D	D	NO/NOT SURE	D	NO/NOT SURE	C	NO/NOT SURE							I.G.A	I	0	0	G	A		FALSE
B40	30-39	TRUE	M	LIMBE	SECONDARY	N	N			Y	N	N		N	N	Y	Y	Y	Y	Y	Y	N	N			N	D	NO/NOT SURE	D	D	NO/NOT SURE	A	YES/MAYBE	C	NO/NOT SURE							F.D.H	F	0	1	D	H		TRUE
B48	17-29	FALSE	F	MUTENGENE	SECONDARY	Y	N			Y	Y	N		N	N	N	N	Y	Y	Y	Y	Y	N			Y	B	YES/MAYBE	D	D	NO/NOT SURE	C	NO/NOT SURE	D	NO/NOT SURE							A.I.F	A	0	0	I	F		FALSE
B45	30-39	TRUE	M	MUTENGENE	UNIVERSITY	N	N			Y	Y	Y	N	Y	Y	Y	Y	Y	Y	Y	Y	Y	Y	THROMBOSIS	Thrombosis	Y	C	NO/NOT SURE	C	C	NO/NOT SURE	C	NO/NOT SURE	B	YES/MAYBE	C.D	NO	NO	YES	YES		A.F.G	A	0	0	F	G		FALSE
B54	30-39	TRUE	F	MUTENGENE	SECONDARY	Y	N			Y	Y	N		Y	Y	Y	Y	Y	Y	Y	N		NA			Y	D	NO/NOT SURE	D	D	NO/NOT SURE	C	NO/NOT SURE	C	NO/NOT SURE							A.F.G	A	0	0	F	G		FALSE
B55	17-29	FALSE	F	BUEA	UNIVERSITY	Y	N			Y	Y	N		Y	Y	Y	Y	Y	Y	Y	Y	Y	N			Y	C	NO/NOT SURE	C	C	NO/NOT SURE	C	NO/NOT SURE	C	NO/NOT SURE							A.D.B	A	0	0	D	B		FALSE
B60	30-39	TRUE	F	BUEA	NONE/PRIMARY	Y	N			Y	N	N		N	N	N	N	Y	Y	Y	Y	UNSURE	N			N	D	NO/NOT SURE	D	D	NO/NOT SURE	D	NO/NOT SURE	C	NO/NOT SURE							A.I.G	A	0	0	I	G		FALSE
B61	17-29	FALSE	F	MUTENGENE	SECONDARY	Y	N			Y	Y	N		N	N	N	N	Y	N		Y	UNSURE	N			Y	D	NO/NOT SURE	D	NA		D	NO/NOT SURE	D	NO/NOT SURE							A.D.H	A	0	1	D	H		TRUE
B51	30-39	TRUE	F	BUEA	UNIVERSITY	Y	N			Y	Y	N		Y	N	Y	Y	Y	Y	N	Y	N	Y	THROMBOSIS	Thrombosis	N	D	NO/NOT SURE	D	D	NO/NOT SURE	D	NO/NOT SURE	B	YES/MAYBE	D	NO	NO	NO	YES		A.F.H	A	0	1	F	H		TRUE
B63	30-39	TRUE	F	BUEA	SECONDARY	Y	N			Y	N	N		N	N	N	N	Y	Y	Y	Y	N	N			Y	C	NO/NOT SURE	D	D	NO/NOT SURE	B	YES/MAYBE	C	NO/NOT SURE							B.I.G	B	0	0	I	G		FALSE
M87	17-29	FALSE	F	DOUALA	UNIVERSITY	Y	N			N	Y	N		Y	Y	N	NA	Y	N		Y	N	Y	BLOOD CLOT	Thrombosis	Y	D	NO/NOT SURE	D	NA		C	NO/NOT SURE	C	NO/NOT SURE	D	NO	NO	NO	YES		F,C,B	F	0	0	C	B		FALSE
B68	30-39	TRUE	F	BUEA	NONE/PRIMARY	Y	N			Y	Y	N		N	N	N	N	Y	Y	Y	Y	UNSURE	N			N	D	NO/NOT SURE	D	D	NO/NOT SURE	B	YES/MAYBE	C	NO/NOT SURE							A.F.G	A	0	0	F	G		FALSE
B70	17-29	FALSE	F	DOUALA	SECONDARY	Y	N			Y	Y	N		N	N	N	N	N	N		Y	UNSURE	N			Y	D	NO/NOT SURE	D	NA		D	NO/NOT SURE	D	NO/NOT SURE							A.G.F	A	0	0	G	F		FALSE
B162	17-29	FALSE	F	BUEA	UNIVERSITY	Y	N			Y	N	N		N	N	N	N	Y	Y	Y	Y	UNSURE	Y	THROMBOSIS+HEART DISEASE	Thrombosis	Y	D	NO/NOT SURE	D	D	NO/NOT SURE	C	NO/NOT SURE	A	YES/MAYBE	E	NO	NO	NO	NO		A.H.F	A	0	1	H	F		TRUE
B72	30-39	TRUE	F	MUTENGENE	SECONDARY	Y	N			Y	Y	N		N	N	Y	Y	Y	Y	Y	Y	UNSURE	N			N	D	NO/NOT SURE	D	D	NO/NOT SURE	D	NO/NOT SURE	D	NO/NOT SURE							A.G.H	A	0	1	G	H		TRUE
B73	17-29	FALSE	F	DOUALA	NONE/PRIMARY	N	Y	ASTHMA	Pulmonary	Y	Y	Y	N	N	N	N	Y	Y	N		N	UNSURE	N			Y	D	NO/NOT SURE	D	NA		B	YES/MAYBE	B	YES/MAYBE							F.A.I	F	0	0	A	I		FALSE
B75	30-39	TRUE	M	BUEA	NONE/PRIMARY	N	N			Y	N	Y	N	N	N	N	N	Y	Y	Y	Y	N	N			Y	D	NO/NOT SURE	D	D	NO/NOT SURE	C	NO/NOT SURE	D	NO/NOT SURE							A.F.H	A	0	1	F	H		TRUE
N117	17-29	FALSE	M	BAMENDA	UNIVERSITY	N	N			Y	Y	Y	N	N	N	Y	Y	Y	Y	Y	Y	UNSURE	Y	BLOOD CLOTS	Thrombosis	NA	A	YES/MAYBE	D	D	NO/NOT SURE	A	YES/MAYBE	A	YES/MAYBE	E, HOW THE VACCINE IS PRODUCED	NO	NO	NO	NO	HOW THE FACCINE IS PRODUCED	A,H,F	A	0	1	H	F		TRUE
B82	17-29	FALSE	M	LIMBE	SECONDARY	N	N			Y	N	Y	N	N	N	N	N	Y	N		Y	N	N			Y	B	YES/MAYBE	A	NA		B	YES/MAYBE	B	YES/MAYBE							A.F.C	A	0	0	F	C		FALSE
B84	30-39	TRUE	F	MUTENGENE	SECONDARY	N	N			Y	N	N		N	N	N	Y	Y	Y	Y	Y	UNSURE	N			N	D	NO/NOT SURE	D	D	NO/NOT SURE	D	NO/NOT SURE	D	NO/NOT SURE							A.I.J	A	0	0	I	J		FALSE
B85	17-29	FALSE	F	MUTENGENE	SECONDARY	N	N			Y	N	N		N	N	N	N	Y	Y	Y	N		N			N	D	NO/NOT SURE	D	D	NO/NOT SURE	D	NO/NOT SURE	D	NO/NOT SURE							A.I.H	A	0	1	I	H		TRUE
B151	40-49	TRUE	F	LIMBE	SECONDARY	N	N			Y	Y	N		Y	Y	Y	Y	Y	Y	Y	Y	N	Y	THROMBOSIS	Thrombosis	Y	D	NO/NOT SURE	D	D	NO/NOT SURE	A	YES/MAYBE	C	NO/NOT SURE	E-IF THOSE ADMINISTERING RECEIVE THEIRS FIRST	NO	NO	NO	NO	IF THOSE ADMINISTERING RECEIVE THEIRS FIRST	A.F.H	A	0	1	F	H		TRUE
B94	30-39	TRUE	F	BUEA	NONE/PRIMARY	N	N			Y	N	N		N	N	N	N	Y	Y	Y	Y	UNSURE	N			N	D	NO/NOT SURE	D	D	NO/NOT SURE	A	YES/MAYBE	D	NO/NOT SURE							A.I.G	A	0	0	I	G		FALSE
B95	30-39	TRUE	F	MUTENGENE	NONE/PRIMARY	N	Y	HIV	Infectious	Y	Y	N		N	N	N	Y	Y	Y	Y	Y	UNSURE	N			N	D	NO/NOT SURE	D	D	NO/NOT SURE	B	YES/MAYBE	C	NO/NOT SURE							A	A	0	0				FALSE
B96	30-39	TRUE	F	BUEA	NONE/PRIMARY	N	N			Y	Y	N		N	N	N	N	Y	Y	Y	Y	UNSURE	N			N	D	NO/NOT SURE	D	D	NO/NOT SURE	C	NO/NOT SURE	C	NO/NOT SURE							A.I.G	A	0	0	I	G		FALSE
E120	17-29	FALSE	F	YAOUNDE	SECONDARY	Y	N			Y	N	N		N	N	N	Y	N	Y	Y	Y	N	NA			N	B	YES/MAYBE	B	B	YES/MAYBE	B	YES/MAYBE	D	NO/NOT SURE							A,I,H	A	0	1	I	H		TRUE
E144	30-39	TRUE	F	YAOUNDE	SECONDARY	N	N			Y	Y	N		N	N	Y	Y	N	Y	Y	N		NA			N	D	NO/NOT SURE	D	D	NO/NOT SURE	D	NO/NOT SURE	D	NO/NOT SURE							A,F,C	A	0	0	F	C		FALSE
E199	17-29	FALSE	F	YAOUNDE	NONE/PRIMARY	N	N			Y	N	N		N	N	Y	Y	Y	N		Y	N	NA			N	D	NO/NOT SURE	D	NA		D	NO/NOT SURE	D	NO/NOT SURE							A,C,I	A	0	0	C	I		FALSE
E207	17-29	FALSE	F	YAOUNDE	SECONDARY	N	N			Y	Y	N		N	N	Y	Y	N	Y	Y	Y	N	NA			Y	D	NO/NOT SURE	D	D	NO/NOT SURE	D	NO/NOT SURE	D	NO/NOT SURE							A,H,I	A	0	1	H	I		TRUE
E231	30-39	TRUE	F	YAOUNDE	UNIVERSITY	N	N			Y	Y	N		N	N	Y	Y	Y	Y	Y	Y	N	NA			N	C	NO/NOT SURE	C	C	NO/NOT SURE	B	YES/MAYBE	D	NO/NOT SURE							A,D,F	A	0	0	D	F		FALSE
B122	17-29	FALSE	F	LIMBE	SECONDARY	Y	Y	ASTHMA	Pulmonary	Y	Y	Y	AWAITING RESULTS	N	N	N	N	N	N		Y	UNSURE	Y	THROMBOSIS	Thrombosis	Y	D	NO/NOT SURE	D	NA		B	YES/MAYBE	C	NO/NOT SURE							A.H.G	A	0	1	H	G		TRUE
E26	17-29	FALSE	F	YAOUNDE	NONE/PRIMARY	Y	N			Y	N	N		N	N	N	N	N	N		Y	N	NA			N	D	NO/NOT SURE	D	NA		B	YES/MAYBE	D	NO/NOT SURE							F,A,I	F	0	0	A	I		FALSE
E5	30-39	TRUE	F	YAOUNDE	UNIVERSITY	Y	N			Y	Y	Y	N	N	N	Y	Y	Y	Y	Y	Y	N	NA			Y	D	NO/NOT SURE	D	D	NO/NOT SURE	D	NO/NOT SURE	D	NO/NOT SURE							A,B,C	A	0	0	B	C		FALSE
E51	30-39	TRUE	F	YAOUNDE	SECONDARY	Y	N			N	Y	N		N	N	N	N	N	Y	Y	Y	Y	N			Y	D	NO/NOT SURE	D	D	NO/NOT SURE	D	NO/NOT SURE	D	NO/NOT SURE							A,C,F	A	0	0	C	F		FALSE
E53	17-29	FALSE	F	YAOUNDE	SECONDARY	Y	N			Y	N	N		N	N	N	Y	Y	Y	Y	N		NA			N	D	NO/NOT SURE	D	D	NO/NOT SURE	D	NO/NOT SURE	D	NO/NOT SURE							E(TELEVISION),H,A	E	0	1	H	A	TELEVISION	TRUE
E81	30-39	TRUE	F	YAOUNDE	UNIVERSITY	Y	N			N	N	N		N	N	Y	Y	N	Y	N	N		NA			N	D	NO/NOT SURE	D	D	NO/NOT SURE	D	NO/NOT SURE	D	NO/NOT SURE							A,F,H	A	0	1	F	H		TRUE
E85	30-39	TRUE	F	YAOUNDE	SECONDARY	Y	N			Y	Y	N		N	N	Y	Y	Y	Y	Y	N		NA			N	D	NO/NOT SURE	D	D	NO/NOT SURE	D	NO/NOT SURE	D	NO/NOT SURE							A,F,D	A	0	0	F	D		FALSE
E93	17-29	FALSE	F	YAOUNDE	NONE/PRIMARY	Y	N			N	N	N		N	N	N	N	Y	Y	Y	N		NA			N	D	NO/NOT SURE	D	D	NO/NOT SURE	D	NO/NOT SURE	D	NO/NOT SURE							A,B,C	A	0	0	B	C		FALSE
M212	30-39	TRUE	F	DOUALA	SECONDARY	N	N			Y	N	Y	N	N	N	Y	Y	N	Y	Y	Y	Y	N			Y	D	NO/NOT SURE	D	D	NO/NOT SURE	D	NO/NOT SURE	D	NO/NOT SURE							A,C,D	A	0	0	C	D		FALSE
B148	30-39	TRUE	F	BUEA	NONE/PRIMARY	N	N			Y	Y	N		N	N	N	N	Y	Y	Y	Y	UNSURE	Y	THROMBOSIS	Thrombosis	Y	D	NO/NOT SURE	D	D	NO/NOT SURE	D	NO/NOT SURE	D	NO/NOT SURE							A.J.I	A	0	0	J	I		FALSE
N101	17-29	FALSE	F	BAMENDA	SECONDARY	N	N			Y	Y	Y	N	Y	N	N	Y	Y	Y	Y	Y	N	N			Y	D	NO/NOT SURE	D	D	NO/NOT SURE	D	NO/NOT SURE	C	NO/NOT SURE							A,H,G	A	0	1	H	G		TRUE
N103	40-49	TRUE	F	BAMENDA	NONE/PRIMARY	N	N			Y	Y	N		N	N	N	N	Y	Y	Y	Y	Y	N			Y	D	NO/NOT SURE	D	D	NO/NOT SURE	C	NO/NOT SURE	D	NO/NOT SURE							I,H,B	I	0	1	H	B		TRUE
B149	30-39	TRUE	F	BUEA	UNIVERSITY	N	N			Y	Y	N		N	N	N	N	Y	Y	Y	Y	N	Y	THROMBOSIS	Thrombosis	N	D	NO/NOT SURE	D	D	NO/NOT SURE	C	NO/NOT SURE	C	NO/NOT SURE							E.C.J	E	0	0	C	J	UNSPECIFIED	FALSE
B62	30-39	TRUE	F	LIMBE	UNIVERSITY	Y	N			Y	Y	N		Y	N	Y	Y	Y	Y	Y	Y	UNSURE	Y	THROMBOSIS	Thrombosis	Y	D	NO/NOT SURE	D	D	NO/NOT SURE	D	NO/NOT SURE	D	NO/NOT SURE							A.F.H	A	0	1	F	H		TRUE
N107	40-49	TRUE	M	BAMENDA	NONE/PRIMARY	N	Y	HIV	Infectious	Y	Y	N		N	Y	Y	Y	Y	Y	Y	Y	N	N			Y	D	NO/NOT SURE	C	C	NO/NOT SURE	A	YES/MAYBE	D	NO/NOT SURE							A,F,C	A	0	0	F	C		FALSE
B64	17-29	FALSE	F	LIMBE	UNIVERSITY	Y	N			Y	N	Y	N	Y	N	N	N	Y	Y	Y	Y	N	Y	THROMBOSIS	Thrombosis	N	D	NO/NOT SURE	D	D	NO/NOT SURE	A	YES/MAYBE	C	NO/NOT SURE							A.I.B	A	0	0	I	B		FALSE
N114	40-49	TRUE	F	BAMENDA	SECONDARY	N	N			Y	Y	N		N	N	N	N	Y	Y	Y	Y	UNSURE	N			N	D	NO/NOT SURE	D	D	NO/NOT SURE	D	NO/NOT SURE	B	YES/MAYBE							G,A,E(COMMUNITY)	G	0	0	A	E	COMMUNITY	FALSE
N118	17-29	FALSE	F	BAMENDA	NONE/PRIMARY	N	N			Y	N	N		N	N	N	N	Y	Y	Y	N		NA			N	D	NO/NOT SURE	D	D	NO/NOT SURE	D	NO/NOT SURE	D	NO/NOT SURE							A,H,G	A	0	1	H	G		TRUE
N119	40-49	TRUE	F	BAMENDA	NONE/PRIMARY	N	N			Y	Y	N		Y	N	Y	Y	Y	Y	Y	Y	UNSURE	N			N	D	NO/NOT SURE	D	D	NO/NOT SURE	C	NO/NOT SURE	C	NO/NOT SURE							H,I,B	H	1	1	I	B		TRUE
N128	40-49	TRUE	M	YAOUNDE	SECONDARY	N	N			Y	Y	N		N	N	Y	Y	Y	Y	Y	Y	UNSURE	N			Y	D	NO/NOT SURE	D	D	NO/NOT SURE	A	YES/MAYBE	C	NO/NOT SURE							E(TV),F,A	E	0	0	F	A	TELEVISION	FALSE
N131	30-39	TRUE	F	BAMENDA	UNIVERSITY	N	N			Y	Y	N		N	N	Y	Y	Y	Y	Y	Y	Y	N			Y	D	NO/NOT SURE	D	D	NO/NOT SURE	A	YES/MAYBE	D	NO/NOT SURE							I,A,B	I	0	0	A	B		FALSE
N140	17-29	FALSE	M	BAMENDA	UNIVERSITY	N	N			Y	Y	Y	N	Y	N	N	N	Y	N		Y	N	N			Y	D	NO/NOT SURE	C	NA		D	NO/NOT SURE	C	NO/NOT SURE							H,C,A	H	1	1	C	A		TRUE
N18	30-39	TRUE	F	BAMENDA	UNIVERSITY	Y	N			Y	Y	Y	N	Y	N	N	Y	Y	Y	Y	Y	Y	N			Y	D	NO/NOT SURE	D	D	NO/NOT SURE	B	YES/MAYBE	C	NO/NOT SURE							A,C,F	A	0	0	C	F		FALSE
N23	17-29	FALSE	F	BAMENDA	NONE/PRIMARY	Y	N			Y	Y	N		N	N	Y	Y	Y	Y	N	Y	Y	N			NA	A	YES/MAYBE	A	A	YES/MAYBE	A	YES/MAYBE	D	NO/NOT SURE							A,F,G	A	0	0	F	G		FALSE
N24	17-29	FALSE	F	BAMENDA	NONE/PRIMARY	Y	N			Y	N	N		N	N	Y	N	Y	Y	Y	Y	UNSURE	N			N	D	NO/NOT SURE	D	D	NO/NOT SURE	A	YES/MAYBE	D	NO/NOT SURE							A,F,H	A	0	1	F	H		TRUE
B71	30-39	TRUE	F	TIKO	UNIVERSITY	Y	N			Y	N	Y	AWAITING RESULTS	N	N	N	N	Y	Y	Y	Y	N	Y	THROMBOSIS	Thrombosis	N	D	NO/NOT SURE	D	D	NO/NOT SURE	D	NO/NOT SURE	C	NO/NOT SURE							A.H.B	A	0	1	H	B		TRUE
N4	17-29	FALSE	F	BAMENDA	NONE/PRIMARY	Y	N			Y	Y	N		N	N	N	Y	Y	Y	Y	Y	Y	N			NA	D	NO/NOT SURE	A	A	YES/MAYBE	D	NO/NOT SURE	A	YES/MAYBE							A,F,G	A	0	0	F	G		FALSE
N41	17-29	FALSE	F	BAMENDA	SECONDARY	Y	N			Y	N	N		N	N	N	N	Y	Y	Y	Y	Y	N			N	D	NO/NOT SURE	D	D	NO/NOT SURE	C	NO/NOT SURE	C	NO/NOT SURE							A,B,E,CHURCH	A	0	0	B	E	CHURCH	TRUE
N46	17-29	FALSE	F	BAMENDA	SECONDARY	Y	N			Y	Y	N		N	N	N	Y	Y	Y	Y	N		NA			NA	C	NO/NOT SURE	D	D	NO/NOT SURE	D	NO/NOT SURE	C	NO/NOT SURE							A,D,F	A	0	0	D	F		FALSE
N84	17-29	FALSE	F	BAMENDA	SECONDARY	Y	N			Y	Y	N		N	N	Y	N	Y	Y	Y	N		NA			Y	B	YES/MAYBE	D	D	NO/NOT SURE	D	NO/NOT SURE	D	NO/NOT SURE							B,F,H	B	0	1	F	H		TRUE
N91	17-29	FALSE	F	BAMENDA	UNIVERSITY	Y	N			N	Y	Y	N	Y	N	Y	Y	Y	N		Y	Y	N			Y	C	NO/NOT SURE	C	NA		C	NO/NOT SURE	C	NO/NOT SURE							A,B,C	A	0	0	B	C		FALSE
N92	17-29	FALSE	F	BAMENDA	NONE/PRIMARY	N	Y	NA	Other / Not Specified	Y	N	N		N	Y	Y	Y	N	NA	Y	Y	N	N			NA	D	NO/NOT SURE	D	NA		A	YES/MAYBE	D	NO/NOT SURE							F,I,G	F	0	0	I	G		FALSE
N94	30-39	TRUE	F	BAMENDA	NONE/PRIMARY	Y	N			Y	Y	N		N	N	N	N	N	Y	Y	Y	N	N			N	D	NO/NOT SURE	D	D	NO/NOT SURE	A	YES/MAYBE	C	NO/NOT SURE							F,H,A	F	0	1	H	A		TRUE
N96	40-49	TRUE	F	BAMENDA	NONE/PRIMARY	N	N			Y	Y	N		N	N	N	Y	Y	Y	Y	Y	UNSURE	N			Y	D	NO/NOT SURE	D	D	NO/NOT SURE	C	NO/NOT SURE	C	NO/NOT SURE							A,F,G	A	0	0	F	G		FALSE
N38	17-29	FALSE	F	BAMENDA	SECONDARY	Y	N			Y	N	N		N	N	Y	Y	Y	N		Y	N	Y	BLOOD CLOTS, SWELLING	Thrombosis	NA	D	NO/NOT SURE	D	NA		A	YES/MAYBE	D	NO/NOT SURE							A,G,F	A	0	0	G	F		FALSE
Q at the top of the columns represents the Question number as shown on the attached questionnaire
[truncated: 11 more columns]
